# Supplementary material for: Defining the Dynamic Regulation of O-GlcNAc Proteome in the Mouse Cortex---the O-GlcNAcylation of Synaptic and Trafficking Proteins Related to Neurodegenerative Diseases
Source: Front Aging. 2021 Sep 29;2:757801. doi: 10.3389/fragi.2021.757801 (PMC9261315; doi:10.3389/fragi.2021.757801)
Supplement: Supplementary file 1 [file Table2.xlsx]

## Sheet: P and OGlcNAc sites
Supplemental Table 2. Database search of prior identified O-GlcNAcylation and phosphorylation sites for 85 peptides with > 1.5-fold increase in O-GlcNAcylation levels
O-GlcNAc sites identified in this present study									Reported O-GlcNAc site	Reciprocal phosphorylation site	Proximal phosphorylation site (± 10 residues)
Peptide	Protein	Accession	Start position	End position	O-GlcNAc site identified	Ratio (TG/C)	p-value (t-test)	A_Score_	O-GlcNAcAtlas	PhosphoSitePlus	PhosphoSitePlus
R.ASSPGYIDSPTYS@R.Q	ABLM3_MOUSE	UP:Q69ZX8	370	385	S383	1.93495	0.000842	28.697	Yes	S383-p	S373-p, Y376-p, S379-p, T381-p, Y382-p, T390-p
R.SST@PTSYQAPK.H	ABLM3_MOUSE	UP:Q69ZX8	417	429	T420	1.51603	0.010801	14.084			S412-p
K.SS@SADFGTF.S	AGFG1_MOUSE	UP:Q8K2K6	290	300	S292	2.55092	0.000785	11.051			S291-p, S293-p
R.ATSYGITPATS@DCR.A	AHDC1_MOUSE	UP:Q6PAL7	921	936	S932	2.54274	0.000471	19.611			S924-p, S939-p
R.FQVS@AATESR.R	ANK2_MOUSE	UP:Q8C8R3	2020	2031	S2024	1.9871	0.019189	66.562	Yes		T2014-p, S2029-p
K.ALS@AGLDYSPPSAPR.S	ATX1_MOUSE	UP:P54254	78	94	S81	6.44901	0.000438	53.159	Yes	S81-p	S87-p, S90-p
R.EIPATS@RPSEEK.A	ATX1_MOUSE	UP:P54254	17	30	S23	3.13092	0.002527	7.7684	Yes
R.TATS@ASASPTLR.V	AUXI_MOUSE	UP:Q80TZ3	587	600	S591	11.8415	0.002004	33.172	Yes	S591-p	T588-p, T590-p, S591-p, S593-p, S595-p, T597-p
R.GPPTS@VAALR.S	BCR_MOUSE	UP:Q6PAJ1	145	156	S150	2.72853	0.000157	9.3998
K.HS@YSLGFADGR.Y	BSN_MOUSE	UP:O88737	2025	2037	S2027	1.61517	0.012696	50.873	Yes		S2017-p, S2022-p, S2023-p, S2029-p
R.GYM#TPTS@PAGSER.S	BSN_MOUSE	UP:O88737	1400	1414	S1407	1.55548	0.00735	32.273	Yes	S1407-p	Y1402-p, T1404-p, T1406-p
R.KYGLALDPVS@GR.Q	BSN_MOUSE	UP:O88737	1697	1710	S1707	1.74323	0.000862	1000	Yes
R.QTS@LADLEQK.V	BSN_MOUSE	UP:O88737	3155	3166	S3158	1.5503	0.015041	32.273		S3158-p
R.ILQQWT@TSLVGM#K.H	CCD40_MOUSE	UP:Q8BI79	544	558	T550	2.59608	0.000603	32.273
R.AVSPAVPFS@R.S	CIC_MOUSE	UP:Q924A2	763	774	S772	3.3162	0.001093	24.99			S766-p, S774-p, S778-p
R.AAPVS@LAGLATVR.R	DAB2P_MOUSE	UP:Q3UHC7	788	802	S793	1.86567	0.000857	88.193	Yes		A790-p, T799-p
R.S@VSSNVASVSPIPAGSK.K	DC1L1_MOUSE	UP:Q8R1Q8	411	429	S412	8.75361	0.001444	6.9182	Yes	S412-p	S405-p, S408-p, S414-p, S415-p, S419-p, S421-p
R.TLGIIS@QASTPR.T	DEMA_MOUSE	UP:Q9WV69	104	117	S110	3.57548	0.00017	53.332	Yes	S110-p	S103-p, T105-p, S113-p, T114-p, T120-p
R.TIQS@STGVIK.L	DLGP1_MOUSE	UP:Q9D415	530	541	S534	2.35362	0.005887	39.76		S-534	T531-p, S534-p, S535-p, T536-p
R.YGTSPCS@SAITR.T	DVL1_MOUSE	UP:P51141	376	389	S383	3.79914	0.000248	26.311	Yes		S380-p, S390-p
R.VS@AADSTQVDGGTPM#VK.D	E41L1_MOUSE	UP:Q9Z2H5	719	737	S721	1.94361	0.006659	47.817	Yes	S721-p	S721-p, A722-p, S725-p, T726-p
K.IISS@NIVSGTTTK.I	EMSY_MOUSE	UP:Q8BMB0	517	531	S521	1.69052	0.010244	26.311	Yes
K.TITVPVS@GSPK.M	EMSY_MOUSE	UP:Q8BMB0	193	205	S200	1.58104	0.004506	48.123	Yes	S200-p	S202-p
K.TQFLTTPIS@QAQK.L	EP400_MOUSE	UP:Q8CHI8	2931	2945	S2940	2.7651	0.000344	5.8939	Yes
R.SLVTQVS@QATGVQLPGK.T	EP400_MOUSE	UP:Q8CHI8	2655	2673	S2662	3.06904	0.001741	25.954	Yes
K.QDAFANFANFS@K.-	EPN4_MOUSE	UP:Q99KN9	619	631	S630	2.08758	0.007726	1000		S630-p
K.VS@ASSPSVAAASQADSK.Q	GCR_MOUSE	UP:P06537	41	59	S43	6.88532	0.000237	19.7	Yes		T33-p, T39-p, S45-p, S46-p
K.APVTVT@SLPASVR.M	HCFC1_MOUSE	UP:Q61191	511	525	T517	3.09498	0.002186	27.152	Yes		S507-p, T515-p
K.IPPS@SAPTVLSVPAGTTIVK.T	HCFC1_MOUSE	UP:Q61191	558	579	S562	9.28563	0.003354	4.5942	Yes
K.VASSPVM#VS@NPATR.M	HCFC1_MOUSE	UP:Q61191	594	609	S603	4.36964	0.000392	8.4088		S603-p	S597-p, S598-p
K.VM#TS@GTGAPAK.I	HCFC1_MOUSE	UP:Q61191	802	814	S806	2.55026	0.001286	22.848	Yes		T797-p
P.VTVTS@LPASVR.M	HCFC1_MOUSE	UP:Q61191	513	525	S518	3.94739	0.001838	17.006	Yes		T515-p
K.SVVS@QAVAQAK.D	JHD2C_MOUSE	UP:Q69ZK6	1246	1258	S1250	1.56013	0.010591	33.98	Yes
R.GAPVNVS@SSDLTGR.Q	KC1D_MOUSE	UP:Q9DC28	375	390	S382	2.48332	0.005722	27.83	Yes	S382-p	S383-p, S384-p, T387-p, T392-p
R.VS@SSGLDSLGR.Y	LIPA3_MOUSE	UP:P60469	637	649	S639	1.89969	0.009084	18.53			S640-p, S645-p
K.S@TGEPLGHVPAR.M	LPP_MOUSE	UP:Q8BFW7	10	23	S11	2.02633	0.013558	40.633	Yes	S11-p	S5-p
R.NSPGLLVS@PGNLNK.N	MEF2C_MOUSE	UP:Q8CFN5	220	235	S228	2.12519	0.005309	38.138		S228-p	S222-p
K.ASDM#DTS@SSTLR.K	MINT_MOUSE	UP:Q62504	2521	2534	S2528	2.07461	0.012204	14.629			T2520-p, S2523-p, S2529-p, T2531-p
R.VNTS@EGVVLLSYSGQK.T	MINT_MOUSE	UP:Q62504	2782	2799	S2786	2.13916	0.001724	9.3783	Yes		Y2794-p
R.S@TAPVLPTNTVSSAK.S	MKL2_MOUSE	UP:P59759	244	260	S245	4.64308	0.009106	9.4209	Yes		T237-p
K.SLAISSS@LASDVVRPK.V	MLIP_MOUSE	UP:Q5FW52	112	129	S119	3.54847	0.000851	15.677			S113-p
K.TGVIQTS@TEQSFSK.E	MTAP2_MOUSE	UP:P20357	465	480	S472	2.29039	0.009886	7.3128			S476-p
K.GVPIS@SALTQSR.L	NACAM_MOUSE	UP:P70670	235	248	S240	2.38634	0.018911	39.76		S240-p	T244-p
R.TPVS@YQNTISR.G	NCOR1_MOUSE	UP:Q60974	1492	1504	S1496	2.40226	0.000299	9.4418	Yes		S1488-p, T1493-p, Y1497-p, S1502-p, S1505-p
K.GVVTS@VEPGTPTVLR.W	NCOR2_MOUSE	UP:Q9WU42	1839	1855	S1844	2.85139	0.010339	32.273	Yes		T1843-p, G1848-p, T1849-p, T1851-p
L.GTALGSAT@SGSITK.G	NCOR2_MOUSE	UP:Q9WU42	1167	1182	T1175	2.00155	0.002208	7.6953			T1169-p, S1173-p, S1178-p
R.LM#PALGVS@VADQK.G	NFRKB_MOUSE	UP:Q6PIJ4	1056	1070	S1064	2.18747	0.001684	1000			T1073-p
K.CCFSTS@TGR.V	NLK_MOUSE	UP:O54949	440	450	S446	4.01936	0.000193	6.5868
R.S@ISQSISGQK.-	P66B_MOUSE	UP:Q8VHR5	584	594	S585	7.05655	0.000244	38.03	Yes		S587-p
K.PSM#S@DTNLAEAGHFFYK.S	PCLO_MOUSE	UP:Q9QYX7	2920	2938	S2924	1.70504	0.014441	11.243	Yes	S2924-p	S2922-p
R.NQPLM#IAPVS@TDNTYAVSHLGSK.Y	PCLO_MOUSE	UP:Q9QYX7	3910	3934	S3920	5.43462	0.001266	6.627	Yes
R.QISAVQPSIINLSAASSLGT@PVTM#DSK.T	PCLO_MOUSE	UP:Q9QYX7	2694	2722	T2717	2.04079	0.002066	2.93
R.PSPAPLGSVLTPTS@R.D	PI5PA_MOUSE	UP:P59644	150	166	S164	2.27938	0.013694	9.2676			S171-p
R.PVLAPLS@IAGEQK.R	PI5PA_MOUSE	UP:P59644	83	97	S90	2.72424	0.000147	1000			S81-p, I91-p
K.SSGDVHLPIAS@DVSTFTTR.T	PICAL_MOUSE	UP:Q7M6Y3	442	462	S453	2.225	0.005809	27.215	Yes		S444-p, P450-p
K.TLTTAAVS@TAQPILSK.L	PLIN3_MOUSE	UP:Q9DBG5	68	85	S76	2.66567	0.008582	32.273	Yes		S83-p
R.STTPTS@SPFR.A	PRC2C_MOUSE	UP:Q3TLH4	2631	2642	S2637	3.18666	0.001382	32.273		S2637-p	S2632-p, T2633-p, T2634-p, T2636-p, S2638-p, T2643-p, S2644-p, S2646-p
K.M#VGTT@SVVK.N	QRIC1_MOUSE	UP:Q3UA37	361	371	T366	1.73796	0.014299	20.409			T365-p, S372-p
R.CS@STPVAQVK.S	RBM33_MOUSE	UP:Q9CXK9	776	787	S778	3.16635	0.001348	18.53			N775-p, T780-p, V782-p
K.DGFSFCIPVS@ADGFK.F	RBP2_MOUSE	UP:Q9ERU9	1721	1737	S1731	2.50597	0.000447	5.9033	Yes
R.TSLS@TALSSGLER.L	RFIP5_MOUSE	UP:Q8R361	537	551	S541	3.21637	0.001109	33.814			S539-p, S541-p, T542-p, S545-p, S546-p
R.VS@LVTAPVK.I	RTN1_MOUSE	UP:Q8K0T0	273	283	S275	1.78322	0.00642	33.98			T278-p, A279-p
K.M#PVCSFNGSTPIT@K.S	RTN3_MOUSE	UP:Q9ES97	372	387	T385	3.08406	0.017821	6.0437	Yes		S381-p, T382-p
R.SALDFGQS@K.A	RTN3_MOUSE	UP:Q9ES97	198	208	S206	2.8852	0.000836	90.434	Yes		C212-p
R.S@ISSDGRPLER.R	SI1L1_MOUSE	UP:Q8C0T5	1113	1125	S1114	2.69618	0.000545	22.374	Yes		S1116-p
R.YPNSS@M#FNEVYGK.N	SMG7_MOUSE	UP:Q5RJH6	944	958	S949	4.47694	0.001084	32.273	Yes		S939-p, Y955-p
K.TPVDYIDLPYS@S@SPSR.S	SRBS1_MOUSE	UP:Q62417	1188	1205	S1199, S1200	2.51311	0.002625	23.698	S1199, S1200	S1199-p, S1200-p	T1189-p, Y1193-p, Y1198-p, S1201-p, S1203-p, S1205-p, S1209-p
K.TVPIEAVTS@K.T	SRC8_MOUSE	UP:Q60598	336	347	S345	1.95852	0.007894	15.728	Yes	S345-p	T337-p, S348-p
R.IPAAS@AAAM#NLASAR.T	SRRM2_MOUSE	UP:Q8BTI8	2183	2199	S2188	2.69355	0.018901	122.65		S2188-p	S2182-p, S2196-p
R.TPAAS@AVNLAGAR.T	SRRM2_MOUSE	UP:Q8BTI8	2240	2254	S2245	2.44619	0.00433	35.808			T2241-p, A2243-p, T2254-p
R.TSAIPAS@VNLADSR.T	SRRM2_MOUSE	UP:Q8BTI8	2198	2213	S2205	4.62783	0.000848	29.262			S2196-p, T2199-p, A2204-p, T2213-p
K.QT@AASAGLVDAPAPSAASR.K	SYN2_MOUSE	UP:Q64332	93	113	T95	1.84581	0.008744	34.905	Yes		S89-p
K.AWAPPASS@M#ADR.S	SYNPO_MOUSE	UP:Q8CC35	499	512	S507	5.39207	0.00075	8.1802	Yes		S512-p
K.VS@APPSAASTFSR.E	SYNPO_MOUSE	UP:Q8CC35	391	405	S393	1.60563	0.008528	22.202	Yes		A394-p
K.TSGVVQGVAS@VAEK.T	SYUB_MOUSE	UP:Q91ZZ3	43	58	S53	1.68812	0.010552	92.441	Yes		T44-p, S45-p, S63-p
R.VS@QASSYPDVK.V	TANC2_MOUSE	UP:A2A690	1941	1953	S1943	3.1533	0.001314	29.868		S1943-p
K.LACS@EAPTDVSK.T	TB182_MOUSE	UP:P58871	256	269	S260	1.8064	0.005824	49.347	Yes		C259-p, S267-p
R.ISPADTPVS@ESSSPLK.S	TBR1_MOUSE	UP:Q64336	638	655	S647	1.5906	0.007145	31.632	Yes		S640-p, T644-p, S649-p, S651-p, S655-p
K.SPVLSSS@ASSSALSSAK.P	TEX2_MOUSE	UP:Q6ZPJ0	168	186	S175	1.93048	0.015214	6.5868		S175-p	S165-p, S167-p, S169-p, S173-p, S177-p, A180-p
R.ISDPNLPPRS@ESFSISGVQPAR.T	TNIK_MOUSE	UP:P83510	529	552	S539	2.26552	0.00463	9.4418	Yes	S539-p	S531-p, S541-p, S545-p
K.TEPPVFT@AASSNSELIR.I	VCIP1_MOUSE	UP:Q8CDG3	1065	1083	T1072	3.69432	0.00043	29.409	Yes	T1072-p	S1076-p
R.AVYEDRPPGSVVPTS@VAEASR.A	WDR13_MOUSE	UP:Q91V09	125	147	S140	2.24923	0.000204	24.242	Yes
K.QLDVQSSQVS@EAGR.L	ZC3HE_MOUSE	UP:Q8BJ05	245	260	S255	1.81703	0.01513	32.46		S255-p
R.S@TAPAVAYDSK.Q	ZFR_MOUSE	UP:O88532	147	159	S148	1.82746	0.004897	26.311	Yes		Y143-p, Y155-p
R.VS@SGYVPPPVATPFVPK.P	ZYX_MOUSE	UP:Q62523	168	186	S170	5.15757	0.000194	9.3997	Yes	S170-p	S169-p, Y172-p, 179-p
