# Supplementary material for: Defining the Dynamic Regulation of O-GlcNAc Proteome in the Mouse Cortex---the O-GlcNAcylation of Synaptic and Trafficking Proteins Related to Neurodegenerative Diseases
Source: Front Aging. 2021 Sep 29;2:757801. doi: 10.3389/fragi.2021.757801 (PMC9261315; doi:10.3389/fragi.2021.757801)
Supplement: Supplementary file 2 [file Table3.xlsx]

## Sheet: Enrichment
Supplemental Table 3. Enrichment results for 65 unique proteins (1.5 fold)
S.No.	Category	ID	Name	Source	p-value	q-value Bonferroni	q-value FDR B&H	q-value FDR B&Y	Hit Count in Query List	Hit Count in Genome	Hit in Query List	Curated
156	Mouse Phenotype	MP:0002882	abnormal neuron morphology		4.004e-05	0.0565	0.04987	0.3905	18	1526	DAB2IP,TNIK,NCOR1,NCOR2,MKL2,ANK2,MAP2,ATXN1,PCLO,DVL1,SYN2,DYNC1LI1,NR3C1,TBR1,BSN,DNAJC6,BCR,CIC	abnormal neuron morphology
157	Mouse Phenotype	MP:0004792	abnormal synaptic vesicle number		8.684e-05	0.1225	0.04987	0.3905	4	53	PCLO,SYN2,BSN,DNAJC6
158	Mouse Phenotype	MP:0002152	abnormal brain morphology		0.0001225	0.1728	0.04987	0.3905	18	1657	DAB2IP,TNIK,NCOR1,NCOR2,MKL2,ANK2,MAP2,ATXN1,DVL1,SYN2,SYNPO,SNCB,TBR1,BCR,SPEN,MEF2C,EPB41L1,CCDC40
159	Mouse Phenotype	MP:0004769	abnormal synaptic vesicle morphology		0.0001414	0.1995	0.04987	0.3905	4	60	PCLO,SYN2,BSN,DNAJC6	abnormal synaptic vesicle morphology
557	Pubmed	24162737	Meta-analysis of 74,046 individuals identifies 11 new susceptibility loci for Alzheimer's disease.	Pubmed	0.001002	1	0.003424	0.03194	2	37	PICALM,MEF2C	Alzheimer's
608	Pubmed	23870418	Alzheimer's disease risk genes and the age-at-onset phenotype.	Pubmed	0.001255	1	0.003424	0.03194	1	1	PICALM	Alzheimer's
990	Pubmed	12109594	Human brain nascent polypeptide-associated complex alpha subunit is decreased in patients with Alzheimer' s disease and Down syndrome.	Pubmed	0.001255	1	0.003424	0.03194	1	1	NACA	Alzheimer's
1048	Pubmed	26111745	Influence of Lentiviral ß-Synuclein Overexpression in the Hippocampus of a Transgenic Mouse Model of Alzheimer's Disease on Amyloid Precursor Protein Metabolism and Pathology.	Pubmed	0.001255	1	0.003424	0.03194	1	1	SNCB	Alzheimer's
1195	Pubmed	19284479:gr	Expression of reticulon 3 in Alzheimer's disease brain.	GeneRIF	0.001255	1	0.003424	0.03194	1	1	RTN3	Alzheimer's
1358	Pubmed	11803455	Identification of genomic organisation, sequence variants and analysis of the role of the human dishevelled 1 gene in late onset Alzheimer's disease.	Pubmed	0.001255	1	0.003424	0.03194	1	1	DVL1	Alzheimer's
1434	Pubmed	20951388	Genetic association of PICALM polymorphisms with Alzheimer's disease in Han Chinese.	Pubmed	0.001255	1	0.003424	0.03194	1	1	PICALM	Alzheimer's
1540	Pubmed	21297266	Implication of a genetic variant at PICALM in Alzheimer¿s disease patients and centenarians.	Pubmed	0.001255	1	0.003424	0.03194	1	1	PICALM	Alzheimer's
1628	Pubmed	20951388:gr	Genetic association of PICALM polymorphisms with Alzheimer's disease in Han Chinese.	GeneRIF	0.001255	1	0.003424	0.03194	1	1	PICALM	Alzheimer's
1638	Pubmed	11578596	Altered expression of the synuclein family mRNA in Lewy body and Alzheimer's disease.	Pubmed	0.001255	1	0.003424	0.03194	1	1	SNCB	Alzheimer's
1669	Pubmed	22975751	Association of GWAS top hits with late-onset Alzheimer disease in Korean population.	Pubmed	0.001255	1	0.003424	0.03194	1	1	PICALM	Alzheimer's
1842	Pubmed	23601808	Evidence that PICALM affects age at onset of Alzheimer's dementia in Down syndrome.	Pubmed	0.001255	1	0.003424	0.03194	1	1	PICALM	Alzheimer's
1899	Pubmed	20838239:gr	Distribution and expression of picalm in Alzheimer disease.	GeneRIF	0.001255	1	0.003424	0.03194	1	1	PICALM	Alzheimer's
1972	Pubmed	23572399	PICALM gene rs3851179 polymorphism contributes to Alzheimer's disease in an Asian population.	Pubmed	0.001255	1	0.003424	0.03194	1	1	PICALM	Alzheimer's
1994	Pubmed	12109594:gr	Human brain nascent polypeptide-associated complex alpha subunit is decreased in patients with Alzheimer' s disease and Down syndrome.	GeneRIF	0.001255	1	0.003424	0.03194	1	1	NACA	Alzheimer's
2064	Pubmed	20308783	Follow-up study of susceptibility loci for Alzheimer's disease and onset age identified by genome-wide association.	Pubmed	0.001255	1	0.003424	0.03194	1	1	ATXN1	Alzheimer's
2104	Pubmed	20308783:gr	Follow-up study of susceptibility loci for Alzheimer's disease and onset age identified by genome-wide association.	GeneRIF	0.001255	1	0.003424	0.03194	1	1	ATXN1	Alzheimer's
2121	Pubmed	24095218	Genetic variation in PICALM and Alzheimer's disease risk in Han Chinese.	Pubmed	0.001255	1	0.003424	0.03194	1	1	PICALM	Alzheimer's
2146	Pubmed	20838239	Distribution and expression of picalm in Alzheimer disease.	Pubmed	0.001255	1	0.003424	0.03194	1	1	PICALM	Alzheimer's
2173	Pubmed	22943764	Identification and confirmation of an exonic splicing enhancer variation in exon 5 of the Alzheimer disease associated PICALM gene.	Pubmed	0.001255	1	0.003424	0.03194	1	1	PICALM	Alzheimer's
2174	Pubmed	2455776	Partial sequence of MAP2 in the region of a shared epitope with Alzheimer neurofibrillary tangles.	Pubmed	0.001255	1	0.003424	0.03194	1	1	MAP2	Alzheimer's
2282	Pubmed	22943764:gr	Identification and confirmation of an exonic splicing enhancer variation in exon 5 of the Alzheimer disease associated PICALM gene.	GeneRIF	0.001255	1	0.003424	0.03194	1	1	PICALM	Alzheimer's
2374	Pubmed	12023276:gr	In vitro assembly of Alzheimer-like filaments. How a small cluster of charged residues in Tau and MAP2 controls filament morphology.	GeneRIF	0.001255	1	0.003424	0.03194	1	1	MAP2	Alzheimer's
2482	Pubmed	24618820	Genetics of PICALM expression and Alzheimer's disease.	Pubmed	0.001255	1	0.003424	0.03194	1	1	PICALM	Alzheimer's
2497	Pubmed	2481044	Sequence of a human MAP-2 region sharing epitopes with Alzheimer neurofibrillary tangles.	Pubmed	0.001255	1	0.003424	0.03194	1	1	MAP2	Alzheimer's
2502	Pubmed	11803455:gr	Identification of genomic organisation, sequence variants and analysis of the role of the human dishevelled 1 gene in late onset Alzheimer's disease.	GeneRIF	0.001255	1	0.003424	0.03194	1	1	DVL1	Alzheimer's
2530	Pubmed	21297266:gr	Implication of a genetic variant at PICALM in Alzheimer¿s disease patients and centenarians.	GeneRIF	0.001255	1	0.003424	0.03194	1	1	PICALM	Alzheimer's
2552	Pubmed	12023276	In vitro assembly of Alzheimer-like filaments. How a small cluster of charged residues in Tau and MAP2 controls filament morphology.	Pubmed	0.001255	1	0.003424	0.03194	1	1	MAP2	Alzheimer's
2750	Pubmed	23589030	Clathrin adaptor CALM/PICALM is associated with neurofibrillary tangles and is cleaved in Alzheimer's brains.	Pubmed	0.002506	1	0.004146	0.03867	1	2	PICALM	Alzheimer's
2773	Pubmed	19669607:gr	Variation in RTN3 and PPIL2 genes does not influence platelet membrane beta-secretase activity or susceptibility to alzheimer's disease in the northern Irish population.	GeneRIF	0.002506	1	0.004146	0.03867	1	2	RTN3	Alzheimer's
3130	Pubmed	25359311	Association of MTHFR and PICALM polymorphisms with Alzheimer's disease.	Pubmed	0.002506	1	0.004146	0.03867	1	2	PICALM	Alzheimer's
3285	Pubmed	21358043:gr	PICALM and CR1 variants are not associated with sporadic Alzheimer's disease in Chinese patients.	GeneRIF	0.002506	1	0.004146	0.03867	1	2	PICALM	Alzheimer's
3298	Pubmed	24578178	Impacts of PICALM and CLU variants associated with Alzheimer's disease on the functional connectivity of the hippocampus in healthy young adults.	Pubmed	0.002506	1	0.004146	0.03867	1	2	PICALM	Alzheimer's
3433	Pubmed	23330981	Zyxin is a novel target for ß-amyloid peptide: characterization of its role in Alzheimer's pathogenesis.	Pubmed	0.002506	1	0.004146	0.03867	1	2	ZYX	Alzheimer's
3462	Pubmed	23040034:gr	Lack of association between PICALM rs3851179 polymorphism and Alzheimer's disease in Chinese population and APOE¿4-negative subgroup.	GeneRIF	0.002506	1	0.004146	0.03867	1	2	PICALM	Alzheimer's
3529	Pubmed	21358043	PICALM and CR1 variants are not associated with sporadic Alzheimer's disease in Chinese patients.	Pubmed	0.002506	1	0.004146	0.03867	1	2	PICALM	Alzheimer's
3565	Pubmed	19734902:gr	Genome-wide association study identifies variants at CLU and PICALM associated with Alzheimer's disease.	GeneRIF	0.002506	1	0.004146	0.03867	1	2	PICALM	Alzheimer's
3569	Pubmed	19669607	Variation in RTN3 and PPIL2 genes does not influence platelet membrane beta-secretase activity or susceptibility to alzheimer's disease in the northern Irish population.	Pubmed	0.002506	1	0.004146	0.03867	1	2	RTN3	Alzheimer's
3591	Pubmed	20570404	Association of CLU and PICALM variants with Alzheimer's disease.	Pubmed	0.002506	1	0.004146	0.03867	1	2	PICALM	Alzheimer's
3626	Pubmed	23040034	Lack of association between PICALM rs3851179 polymorphism and Alzheimer's disease in Chinese population and APOE¿4-negative subgroup.	Pubmed	0.002506	1	0.004146	0.03867	1	2	PICALM	Alzheimer's
3629	Pubmed	20570404:gr	Association of CLU and PICALM variants with Alzheimer's disease.	GeneRIF	0.002506	1	0.004146	0.03867	1	2	PICALM	Alzheimer's
3779	Pubmed	23330981:gr	Zyxin is a novel target for ß-amyloid peptide: characterization of its role in Alzheimer's pathogenesis.	GeneRIF	0.002506	1	0.004146	0.03867	1	2	ZYX	Alzheimer's
3873	Pubmed	26434199	LACK OF ASSOCIATIONS BETWEEN CLU AND PICALM GENE POLYMORPHISMS AND ALZHEIMER'S DISEASE IN A TURKISH POPULATION.	Pubmed	0.002506	1	0.004146	0.03867	1	2	PICALM	Alzheimer's
4150	Pubmed	19284479	Expression of reticulon 3 in Alzheimer's disease brain.	Pubmed	0.002506	1	0.004146	0.03867	1	2	RTN3	Alzheimer's
4155	Pubmed	24613704	Genetic interaction of PICALM and APOE is associated with brain atrophy and cognitive impairment in Alzheimer's disease.	Pubmed	0.002506	1	0.004146	0.03867	1	2	PICALM	Alzheimer's
4189	Pubmed	23650005:gr	Lack of association of CR1, PICALM and CLU gene polymorphisms with Alzheimer disease in a Polish population.	GeneRIF	0.003757	1	0.005162	0.04815	1	3	PICALM	Alzheimer's
4207	Pubmed	23650005	Lack of association of CR1, PICALM and CLU gene polymorphisms with Alzheimer disease in a Polish population.	Pubmed	0.003757	1	0.005162	0.04815	1	3	PICALM	Alzheimer's
4284	Pubmed	22952074:gr	Effect of Alzheimer's disease risk genes on trajectories of cognitive function in the Cardiovascular Health Study.	GeneRIF	0.003757	1	0.005162	0.04815	1	3	PICALM	Alzheimer's
4286	Pubmed	22015308	Polymorphisms of CR1, CLU and PICALM confer susceptibility of Alzheimer's disease in a southern Chinese population.	Pubmed	0.003757	1	0.005162	0.04815	1	3	PICALM	Alzheimer's
4311	Pubmed	20554627:gr	Replication of CLU, CR1, and PICALM associations with alzheimer disease.	GeneRIF	0.003757	1	0.005162	0.04815	1	3	PICALM	Alzheimer's
4371	Pubmed	22015308:gr	Polymorphisms of CR1, CLU and PICALM confer susceptibility of Alzheimer's disease in a southern Chinese population.	GeneRIF	0.003757	1	0.005162	0.04815	1	3	PICALM	Alzheimer's
4374	Pubmed	21300948:gr	The role of clusterin, complement receptor 1, and phosphatidylinositol binding clathrin assembly protein in Alzheimer disease risk and cerebrospinal fluid biomarker levels.	GeneRIF	0.003757	1	0.005162	0.04815	1	3	PICALM	Alzheimer's
4433	Pubmed	20554627	Replication of CLU, CR1, and PICALM associations with alzheimer disease.	Pubmed	0.003757	1	0.005162	0.04815	1	3	PICALM	Alzheimer's
4570	Pubmed	24067654	Adaptor complex AP2/PICALM, through interaction with LC3, targets Alzheimer's APP-CTF for terminal degradation via autophagy.	Pubmed	0.003757	1	0.005162	0.04815	1	3	PICALM	Alzheimer's
4644	Pubmed	17562708:gr	Novel phosphorylation sites in tau from Alzheimer brain support a role for casein kinase 1 in disease pathogenesis.	GeneRIF	0.003757	1	0.005162	0.04815	1	3	CSNK1D	Alzheimer's
4649	Pubmed	21300948	The role of clusterin, complement receptor 1, and phosphatidylinositol binding clathrin assembly protein in Alzheimer disease risk and cerebrospinal fluid biomarker levels.	Pubmed	0.003757	1	0.005162	0.04815	1	3	PICALM	Alzheimer's
4659	Pubmed	17562708	Novel phosphorylation sites in tau from Alzheimer brain support a role for casein kinase 1 in disease pathogenesis.	Pubmed	0.003757	1	0.005162	0.04815	1	3	CSNK1D	Alzheimer's
4679	Pubmed	22952074	Effect of Alzheimer's disease risk genes on trajectories of cognitive function in the Cardiovascular Health Study.	Pubmed	0.003757	1	0.005162	0.04815	1	3	PICALM	Alzheimer's
4738	Pubmed	9558331	Proteolytic fragments of the Alzheimer's disease associated presenilins-1 and -2 are phosphorylated in vivo by distinct cellular mechanisms.	Pubmed	0.003757	1	0.005162	0.04815	1	3	CSNK1D	Alzheimer's
4929	Pubmed	25022885	Genetic evidence for the involvement of variants at APOE, BIN1, CR1, and PICALM loci in risk of late-onset Alzheimer's disease and evaluation for interactions with APOE genotypes.	Pubmed	0.003757	1	0.005162	0.04815	1	3	PICALM	Alzheimer's
5193	Pubmed	8972483	The Alzheimer's disease-associated presenilins are differentially phosphorylated proteins located predominantly within the endoplasmic reticulum.	Pubmed	0.005006	1	0.00635	0.05924	1	4	CSNK1D	Alzheimer's
5196	Pubmed	20697030:gr	Meta-analysis confirms CR1, CLU, and PICALM as alzheimer disease risk loci and reveals interactions with APOE genotypes.	GeneRIF	0.005006	1	0.00635	0.05924	1	4	PICALM	Alzheimer's
5206	Pubmed	19734902	Genome-wide association study identifies variants at CLU and PICALM associated with Alzheimer's disease.	Pubmed	0.005006	1	0.00635	0.05924	1	4	PICALM	Alzheimer's
5254	Pubmed	21347408:gr	Fine mapping of genetic variants in BIN1, CLU, CR1 and PICALM for association with cerebrospinal fluid biomarkers for Alzheimer's disease.	GeneRIF	0.005006	1	0.00635	0.05924	1	4	PICALM	Alzheimer's
5273	Pubmed	21347408	Fine mapping of genetic variants in BIN1, CLU, CR1 and PICALM for association with cerebrospinal fluid biomarkers for Alzheimer's disease.	Pubmed	0.005006	1	0.00635	0.05924	1	4	PICALM	Alzheimer's
5309	Pubmed	20697030	Meta-analysis confirms CR1, CLU, and PICALM as alzheimer disease risk loci and reveals interactions with APOE genotypes.	Pubmed	0.005006	1	0.00635	0.05924	1	4	PICALM	Alzheimer's
5322	Pubmed	24156266	Pathological reorganization of NMDA receptors subunits and postsynaptic protein PSD-95 distribution in Alzheimer's disease.	Pubmed	0.005006	1	0.00635	0.05924	1	4	DLGAP1	Alzheimer's
5440	Pubmed	20558387:gr	Genetic variation and neuroimaging measures in Alzheimer disease.	GeneRIF	0.006254	1	0.007561	0.07053	1	5	PICALM	Alzheimer's
5475	Pubmed	20558387	Genetic variation and neuroimaging measures in Alzheimer disease.	Pubmed	0.006254	1	0.007561	0.07053	1	5	PICALM	Alzheimer's
5479	Pubmed	21059989	Identification of novel loci for Alzheimer disease and replication of CLU, PICALM, and BIN1 in Caribbean Hispanic individuals.	Pubmed	0.006254	1	0.007561	0.07053	1	5	PICALM	Alzheimer's
5504	Pubmed	27773727	Integrated late onset Alzheimer's disease (LOAD) susceptibility genes: Cholesterol metabolism and trafficking perspectives.	Pubmed	0.006254	1	0.007561	0.07053	1	5	PICALM	Alzheimer's
5567	Pubmed	21627779	The membrane-spanning 4-domains, subfamily A (MS4A) gene cluster contains a common variant associated with Alzheimer's disease.	Pubmed	0.006254	1	0.007561	0.07053	1	5	PICALM	Alzheimer's
5575	Pubmed	21059989:gr	Identification of novel loci for Alzheimer disease and replication of CLU, PICALM, and BIN1 in Caribbean Hispanic individuals.	GeneRIF	0.006254	1	0.007561	0.07053	1	5	PICALM	Alzheimer's
5651	Pubmed	20460622:gr	Genome-wide analysis of genetic loci associated with Alzheimer disease.	GeneRIF	0.0075	1	0.008813	0.08221	1	6	PICALM	Alzheimer's
5923	Pubmed	20460622	Genome-wide analysis of genetic loci associated with Alzheimer disease.	Pubmed	0.009987	1	0.01127	0.1051	1	8	PICALM	Alzheimer's
5959	Pubmed	22832961	Genome-wide association study of Alzheimer's disease.	Pubmed	0.01123	1	0.01254	0.117	1	9	PICALM	Alzheimer's
6083	Pubmed	21460841	Common variants at MS4A4/MS4A6E, CD2AP, CD33 and EPHA1 are associated with late-onset Alzheimer's disease.	Pubmed	0.01371	1	0.01505	0.1404	1	11	PICALM	Alzheimer's
6348	Pubmed	20534741	Association of CR1, CLU and PICALM with Alzheimer's disease in a cohort of clinically characterized and neuropathologically verified individuals.	Pubmed	0.03453	1	0.03635	0.3391	1	28	PICALM	Alzheimer's
6352	Pubmed	20534741:gr	Association of CR1, CLU and PICALM with Alzheimer's disease in a cohort of clinically characterized and neuropathologically verified individuals.	GeneRIF	0.03574	1	0.03761	0.3509	1	29	PICALM	Alzheimer's
6525	Coexpression	M17728	Genes down-regulated in brain from patients with Alzheimer's disease.	MSigDB C2: CGP Curated Gene Sets (v5.1)	3.348e-05	0.1497	0.01497	0.1345	13	1237	DLGAP1,RANBP2,ATXN1,PCLO,SYN2,DYNC1LI1,RTN3,ZFR,BSN,DNAJC6,RTN1,MEF2C,DMTN	Alzheimer's
943	Pubmed	21901155	MEF2C enhances dopaminergic neuron differentiation of human embryonic stem cells in a parkinsonian rat model.	Pubmed	0.001255	1	0.003424	0.03194	1	1	MEF2C	Parkinson's
1100	Pubmed	22715855:gr	Lack of association of the PICALM rs3851179 polymorphism with Parkinson's disease in the Greek population.	GeneRIF	0.001255	1	0.003424	0.03194	1	1	PICALM	Parkinson's
1117	Pubmed	24290359	Isogenic human iPSC Parkinson's model shows nitrosative stress-induced dysfunction in MEF2-PGC1¿ transcription.	Pubmed	0.001255	1	0.003424	0.03194	1	1	MEF2C	Parkinson's
1193	Pubmed	22715855	Lack of association of the PICALM rs3851179 polymorphism with Parkinson's disease in the Greek population.	Pubmed	0.001255	1	0.003424	0.03194	1	1	PICALM	Parkinson's
1248	Pubmed	24220513	Analysis of c.801-2A>G mutation in the DNAJC6 gene in Parkinson's disease in southern Spain.	Pubmed	0.001255	1	0.003424	0.03194	1	1	DNAJC6	Parkinson's
1532	Pubmed	23211418:gr	DNAJC6 is responsible for juvenile parkinsonism with phenotypic variability.	GeneRIF	0.001255	1	0.003424	0.03194	1	1	DNAJC6	Parkinson's
1713	Pubmed	12212795:gr	Development of a new treatment for Alzheimer's disease and Parkinson's disease using anti-aggregatory beta-synuclein-derived peptides.	GeneRIF	0.001255	1	0.003424	0.03194	1	1	SNCB	Parkinson's
1909	Pubmed	15026413	Beta-synuclein regulates Akt activity in neuronal cells. A possible mechanism for neuroprotection in Parkinson's disease.	Pubmed	0.001255	1	0.003424	0.03194	1	1	SNCB	Parkinson's
2029	Pubmed	26528954	DNAJC6 Mutations Associated With Early-Onset Parkinson's Disease.	Pubmed	0.001255	1	0.003424	0.03194	1	1	DNAJC6	Parkinson's
2096	Pubmed	23211418	DNAJC6 is responsible for juvenile parkinsonism with phenotypic variability.	Pubmed	0.001255	1	0.003424	0.03194	1	1	DNAJC6	Parkinson's
2310	Pubmed	21901155:gr	MEF2C enhances dopaminergic neuron differentiation of human embryonic stem cells in a parkinsonian rat model.	GeneRIF	0.001255	1	0.003424	0.03194	1	1	MEF2C	Parkinson's
2327	Pubmed	26889634	Investigation of Genetic Variants Associated with Alzheimer Disease in Parkinson Disease Cognition.	Pubmed	0.001255	1	0.003424	0.03194	1	1	PICALM	Parkinson's
2336	Pubmed	17556099	Beta-synuclein gene variants and Parkinson's disease: a preliminary case-control study.	Pubmed	0.001255	1	0.003424	0.03194	1	1	SNCB	Parkinson's
2373	Pubmed	20161708:gr	SRRM2, a potential blood biomarker revealing high alternative splicing in Parkinson's disease.	GeneRIF	0.001255	1	0.003424	0.03194	1	1	SRRM2	Parkinson's
2405	Pubmed	17556099:gr	Beta-synuclein gene variants and Parkinson's disease: a preliminary case-control study.	GeneRIF	0.001255	1	0.003424	0.03194	1	1	SNCB	Parkinson's
2419	Pubmed	22563501:gr	A deleterious mutation in DNAJC6 encoding the neuronal-specific clathrin-uncoating co-chaperone auxilin, is associated with juvenile parkinsonism.	GeneRIF	0.001255	1	0.003424	0.03194	1	1	DNAJC6	Parkinson's
2472	Pubmed	20161708	SRRM2, a potential blood biomarker revealing high alternative splicing in Parkinson's disease.	Pubmed	0.001255	1	0.003424	0.03194	1	1	SRRM2	Parkinson's
2624	Pubmed	22563501	A deleterious mutation in DNAJC6 encoding the neuronal-specific clathrin-uncoating co-chaperone auxilin, is associated with juvenile parkinsonism.	Pubmed	0.001255	1	0.003424	0.03194	1	1	DNAJC6	Parkinson's
2717	Pubmed	12867415	Beta-synuclein displays an antiapoptotic p53-dependent phenotype and protects neurons from 6-hydroxydopamine-induced caspase 3 activation: cross-talk with alpha-synuclein and implication for Parkinson's disease.	Pubmed	0.002506	1	0.004146	0.03867	1	2	SNCB	Parkinson's
2790	Pubmed	10048491	Absence of mutation in the beta- and gamma-synuclein genes in familial autosomal dominant Parkinson's disease.	Pubmed	0.002506	1	0.004146	0.03867	1	2	SNCB	Parkinson's
3098	Pubmed	12867415:gr	Beta-synuclein displays an antiapoptotic p53-dependent phenotype and protects neurons from 6-hydroxydopamine-induced caspase 3 activation: cross-talk with alpha-synuclein and implication for Parkinson's disease.	GeneRIF	0.002506	1	0.004146	0.03867	1	2	SNCB	Parkinson's
3325	Pubmed	21683963	Alpha- and beta-synuclein expression in Parkinson disease with and without dementia.	Pubmed	0.002506	1	0.004146	0.03867	1	2	SNCB	Parkinson's
3524	Pubmed	11683992	beta-Synuclein inhibits alpha-synuclein aggregation: a possible role as an anti-parkinsonian factor.	Pubmed	0.002506	1	0.004146	0.03867	1	2	SNCB	Parkinson's
3582	Pubmed	21085664:gr	Inhibiting ¿-synuclein oligomerization by stable cell-penetrating ß-synuclein fragments recovers phenotype of Parkinson's disease model flies.	GeneRIF	0.002506	1	0.004146	0.03867	1	2	SNCB	Parkinson's
3787	Pubmed	21085664	Inhibiting ¿-synuclein oligomerization by stable cell-penetrating ß-synuclein fragments recovers phenotype of Parkinson's disease model flies.	Pubmed	0.002506	1	0.004146	0.03867	1	2	SNCB	Parkinson's
4039	Pubmed	21683963:gr	Alpha- and beta-synuclein expression in Parkinson disease with and without dementia.	GeneRIF	0.002506	1	0.004146	0.03867	1	2	SNCB	Parkinson's
4529	Pubmed	21912625:gr	An exploratory study on CLU, CR1 and PICALM and Parkinson disease.	GeneRIF	0.003757	1	0.005162	0.04815	1	3	PICALM	Parkinson's
4697	Pubmed	19875982	Chaperone proteostasis in Parkinson's disease: stabilization of the Hsp70/alpha-synuclein complex by Hip.	Pubmed	0.003757	1	0.005162	0.04815	1	3	SNCB	Parkinson's
4832	Pubmed	21912625	An exploratory study on CLU, CR1 and PICALM and Parkinson disease.	Pubmed	0.003757	1	0.005162	0.04815	1	3	PICALM	Parkinson's
4858	Pubmed	24126164	DNAJ mutations are rare in Chinese Parkinson's disease patients and controls.	Pubmed	0.003757	1	0.005162	0.04815	1	3	DNAJC6	Parkinson's
4867	Pubmed	24262182	Genetics of Parkinson's disease--state of the art, 2013.	Pubmed	0.003757	1	0.005162	0.04815	1	3	DNAJC6	Parkinson's
5039	Pubmed	19625296	Mutations in the LRRK2 Roc-COR tandem domain link Parkinson's disease to Wnt signalling pathways.	Pubmed	0.005006	1	0.00635	0.05924	1	4	DVL1	Parkinson's
5396	Pubmed	12695511	Association of the cytoskeletal GTP-binding protein Sept4/H5 with cytoplasmic inclusions found in Parkinson's disease and other synucleinopathies.	Pubmed	0.006254	1	0.007561	0.07053	1	5	SNCB	Parkinson's
5775	Pubmed	14756671:gr	Genetic testing in spinocerebellar ataxia in Taiwan: expansions of trinucleotide repeats in SCA8 and SCA17 are associated with typical Parkinson's disease.	GeneRIF	0.008744	1	0.01005	0.09375	1	7	ATXN1	Parkinson's
5778	Pubmed	14756671	Genetic testing in spinocerebellar ataxia in Taiwan: expansions of trinucleotide repeats in SCA8 and SCA17 are associated with typical Parkinson's disease.	Pubmed	0.008744	1	0.01005	0.09375	1	7	ATXN1	Parkinson's
5843	Pubmed	10617630	Constitutive phosphorylation of the Parkinson's disease associated alpha-synuclein.	Pubmed	0.008744	1	0.01005	0.09375	1	7	CSNK1D	Parkinson's
17	GO: Biological Process	GO:0007268	chemical synaptic transmission		3.186e-06	0.007147	0.001021	0.008467	12	680	DLGAP1,ATXN1,PCLO,SIPA1L1,DVL1,SYN2,RTN3,NR3C1,SNCB,PPFIA3,BSN,MEF2C
18	GO: Biological Process	GO:0098916	anterograde trans-synaptic signaling		3.186e-06	0.007147	0.001021	0.008467	12	680	DLGAP1,ATXN1,PCLO,SIPA1L1,DVL1,SYN2,RTN3,NR3C1,SNCB,PPFIA3,BSN,MEF2C
19	GO: Biological Process	GO:0099537	trans-synaptic signaling		3.186e-06	0.007147	0.001021	0.008467	12	680	DLGAP1,ATXN1,PCLO,SIPA1L1,DVL1,SYN2,RTN3,NR3C1,SNCB,PPFIA3,BSN,MEF2C
20	GO: Biological Process	GO:0099536	synaptic signaling		3.647e-06	0.00818	0.001023	0.00848	12	689	DLGAP1,ATXN1,PCLO,SIPA1L1,DVL1,SYN2,RTN3,NR3C1,SNCB,PPFIA3,BSN,MEF2C
23	GO: Biological Process	GO:0010975	regulation of neuron projection development		7.069e-06	0.01586	0.001441	0.01195	10	494	DAB2IP,TNIK,MAP2,SIPA1L1,DVL1,NR3C1,TBR1,CTTN,MEF2C,INPP5J
33	GO: Biological Process	GO:0045664	regulation of neuron differentiation		8.061e-05	0.1808	0.00861	0.07141	10	657	DAB2IP,TNIK,MAP2,SIPA1L1,DVL1,NR3C1,TBR1,CTTN,MEF2C,INPP5J
34	GO: Biological Process	GO:0031175	neuron projection development		9.338e-05	0.2094	0.009278	0.07694	12	956	DAB2IP,TNIK,MKL2,MAP2,SIPA1L1,DVL1,NR3C1,TBR1,CTTN,PICALM,MEF2C,INPP5J
41	GO: Biological Process	GO:0048699	generation of neurons		0.0001918	0.4302	0.01483	0.123	15	1538	DAB2IP,TNIK,MKL2,MAP2,ATXN1,SIPA1L1,DVL1,NR3C1,TBR1,CTTN,SPEN,RTN1,PICALM,MEF2C,INPP5J
45	GO: Biological Process	GO:0099643	signal release from synapse		0.000251	0.5631	0.01704	0.1414	5	163	PCLO,DVL1,SYN2,PPFIA3,MEF2C
48	GO: Biological Process	GO:0050808	synapse organization		0.0002825	0.6336	0.0176	0.146	6	261	DAB2IP,PCLO,DVL1,SNCB,BSN,MEF2C
52	GO: Biological Process	GO:0099531	presynaptic process involved in chemical synaptic transmission		0.0003304	0.7412	0.01853	0.1537	5	173	PCLO,DVL1,SYN2,PPFIA3,MEF2C
54	GO: Biological Process	GO:0048666	neuron development		0.0004056	0.9097	0.02166	0.1796	12	1120	DAB2IP,TNIK,MKL2,MAP2,SIPA1L1,DVL1,NR3C1,TBR1,CTTN,PICALM,MEF2C,INPP5J
68	GO: Biological Process	GO:0030182	neuron differentiation		0.0009097	1	0.03644	0.3022	13	1405	DAB2IP,TNIK,MKL2,MAP2,SIPA1L1,DVL1,NR3C1,TBR1,CTTN,RTN1,PICALM,MEF2C,INPP5J
71	GO: Biological Process	GO:0048667	cell morphogenesis involved in neuron differentiation		0.0009741	1	0.03703	0.3071	8	593	TNIK,MAP2,SIPA1L1,DVL1,TBR1,CTTN,PICALM,MEF2C
82	GO: Biological Process	GO:0048812	neuron projection morphogenesis		0.001478	1	0.04618	0.383	8	633	DAB2IP,TNIK,MAP2,SIPA1L1,DVL1,TBR1,CTTN,PICALM
85	GO: Biological Process	GO:0060079	excitatory postsynaptic potential		0.001617	1	0.0497	0.4121	3	67	ATXN1,DVL1,MEF2C
86	GO: Cellular Component	GO:0099572	postsynaptic specialization		1.967e-15	5.666e-13	2.833e-13	1.768e-12	15	238	DLGAP1,ANK2,MAP2,PCLO,SIPA1L1,DVL1,SYN2,SYNPO,NR3C1,BSN,DNAJC6,BCR,PICALM,EPB41L1,DMTN
87	GO: Cellular Component	GO:0014069	postsynaptic density		1.967e-15	5.666e-13	2.833e-13	1.768e-12	15	238	DLGAP1,ANK2,MAP2,PCLO,SIPA1L1,DVL1,SYN2,SYNPO,NR3C1,BSN,DNAJC6,BCR,PICALM,EPB41L1,DMTN
88	GO: Cellular Component	GO:0060076	excitatory synapse		6.509e-15	1.874e-12	6.248e-13	3.9e-12	15	258	DLGAP1,ANK2,MAP2,PCLO,SIPA1L1,DVL1,SYN2,SYNPO,NR3C1,BSN,DNAJC6,BCR,PICALM,EPB41L1,DMTN
89	GO: Cellular Component	GO:0098794	postsynapse		1.131e-13	3.258e-11	8.144e-12	5.083e-11	17	454	DLGAP1,ANK2,MAP2,PCLO,SIPA1L1,DVL1,SYN2,SYNPO,NR3C1,BSN,CTTN,DNAJC6,BCR,PICALM,MEF2C,EPB41L1,DMTN
90	GO: Cellular Component	GO:0044456	synapse part		1.378e-12	3.967e-10	7.934e-11	4.953e-10	19	714	DLGAP1,ANK2,MAP2,PCLO,SIPA1L1,DVL1,SYN2,SYNPO,NR3C1,SNCB,PPFIA3,BSN,CTTN,DNAJC6,BCR,PICALM,MEF2C,EPB41L1,DMTN
91	GO: Cellular Component	GO:0045202	synapse		4.782e-11	1.377e-08	2.296e-09	1.433e-08	19	876	DLGAP1,ANK2,MAP2,PCLO,SIPA1L1,DVL1,SYN2,SYNPO,NR3C1,SNCB,PPFIA3,BSN,CTTN,DNAJC6,BCR,PICALM,MEF2C,EPB41L1,DMTN
92	GO: Cellular Component	GO:0097458	neuron part		5.385e-10	1.551e-07	2.216e-08	1.383e-07	23	1552	DAB2IP,DLGAP1,ANK2,MAP2,CSNK1D,PCLO,SIPA1L1,DVL1,AGFG1,SYN2,SYNPO,NR3C1,SNCB,TBR1,PPFIA3,BSN,CTTN,DNAJC6,PICALM,HCFC1,EPB41L1,INPP5J,DMTN
96	GO: Cellular Component	GO:0043025	neuronal cell body		6.78e-06	0.001953	0.0001775	0.001108	11	620	DAB2IP,MAP2,PCLO,SIPA1L1,DVL1,AGFG1,SYNPO,SNCB,BSN,PICALM,HCFC1
97	GO: Cellular Component	GO:0043005	neuron projection		8.596e-06	0.002476	0.0002063	0.001288	15	1199	DAB2IP,ANK2,MAP2,CSNK1D,PCLO,SIPA1L1,DVL1,SYN2,SYNPO,NR3C1,SNCB,BSN,CTTN,HCFC1,INPP5J
98	GO: Cellular Component	GO:0098831	presynaptic active zone cytoplasmic component		1.136e-05	0.00327	0.000218	0.001361	2	2	PCLO,BSN
99	GO: Cellular Component	GO:0099569	presynaptic cytoskeleton		1.136e-05	0.00327	0.000218	0.001361	2	2	PCLO,BSN
100	GO: Cellular Component	GO:0048788	cytoskeleton of presynaptic active zone		1.136e-05	0.00327	0.000218	0.001361	2	2	PCLO,BSN
102	GO: Cellular Component	GO:0097060	synaptic membrane		6.859e-05	0.01975	0.001162	0.007253	7	300	DLGAP1,ANK2,SIPA1L1,SYNPO,BCR,PICALM,EPB41L1
105	GO: Cellular Component	GO:0045211	postsynaptic membrane		0.0001133	0.03263	0.001517	0.009467	6	225	DLGAP1,ANK2,SIPA1L1,SYNPO,BCR,PICALM
109	GO: Cellular Component	GO:0098793	presynapse		0.0001521	0.04381	0.001807	0.01128	7	341	PCLO,DVL1,SYN2,SNCB,PPFIA3,BSN,PICALM
112	GO: Cellular Component	GO:0044309	neuron spine		0.0001755	0.05055	0.001821	0.01137	5	154	SIPA1L1,DVL1,SYNPO,NR3C1,CTTN
115	GO: Cellular Component	GO:0048786	presynaptic active zone		0.0002662	0.07665	0.002555	0.01595	3	37	PCLO,PPFIA3,BSN
118	GO: Cellular Component	GO:0097470	ribbon synapse		0.0004013	0.1156	0.003502	0.02186	2	9	PCLO,BSN
131	GO: Cellular Component	GO:0060077	inhibitory synapse		0.002067	0.5954	0.01294	0.08079	2	20	PCLO,BSN
140	GO: Cellular Component	GO:0044306	neuron projection terminus		0.004654	1	0.02437	0.1521	4	199	PCLO,SYN2,SNCB,BSN
340	Pathway	1427849	Protein-protein interactions at synapses	BioSystems: REACTOME	0.0001351	0.05838	0.01168	0.0776	4	73	DLGAP1,SIPA1L1,RTN3,EPB41L1
349	Pathway	1427850	Interactions of neurexins and neuroligins at synapses	BioSystems: REACTOME	0.001245	0.538	0.03843	0.2554	3	59	DLGAP1,SIPA1L1,EPB41L1
351	Pathway	1268763	Neuronal System	BioSystems: REACTOME	0.001548	0.6689	0.04181	0.2779	6	351	DLGAP1,SIPA1L1,SYN2,RTN3,PPFIA3,EPB41L1
373	Pubmed	15217342	The synaptic vesicle cycle.	Pubmed	1.014e-07	0.0006406	3.051e-05	0.0002846	4	34	PCLO,SYN2,PPFIA3,BSN
6532	Coexpression	M2808	Genes up-regulated in neurons.	MSigDB C6: Oncogenic Signatures (v5.1)	0.0001819	0.8131	0.04675	0.4199	4	100	MLIP,TBR1,MEF2C,DMTN
1	GO: Molecular Function	GO:0003682	chromatin binding		1.018e-05	0.002942	0.002942	0.01837	10	516	NCOR1,NCOR2,EP400,ATXN1,NR3C1,WDR13,HCFC1,CIC,MEF2C,GATAD2B
2	GO: Molecular Function	GO:0008092	cytoskeletal protein binding		4.519e-05	0.01306	0.00653	0.04078	12	888	MKL2,ANK2,MAP2,SIPA1L1,RAB11FIP5,TNKS1BP1,SYNPO,SORBS1,SNCB,ABLIM3,EPB41L1,DMTN
3	GO: Molecular Function	GO:0008134	transcription factor binding		0.0001726	0.04988	0.01663	0.1038	9	585	NCOR1,NCOR2,NACA,SORBS1,NR3C1,SPEN,JMJD1C,MEF2C,NLK
4	GO: Molecular Function	GO:0044877	macromolecular complex binding		0.0003801	0.1099	0.02746	0.1715	15	1641	DAB2IP,NCOR1,NCOR2,DLGAP1,EP400,MAP2,ATXN1,SIPA1L1,SORBS1,NR3C1,WDR13,HCFC1,CIC,MEF2C,GATAD2B
5	GO: Molecular Function	GO:0003779	actin binding		0.0005344	0.1544	0.02833	0.1769	7	412	MKL2,SIPA1L1,SYNPO,SORBS1,ABLIM3,EPB41L1,DMTN
6	GO: Molecular Function	GO:0019899	enzyme binding		0.0007048	0.2037	0.02833	0.1769	16	1933	DAB2IP,NCOR1,NCOR2,RANBP2,ANK2,SMG7,SIPA1L1,NFRKB,DVL1,RAB11FIP5,TNKS1BP1,SORBS1,NR3C1,BCR,MEF2C,NLK
7	GO: Molecular Function	GO:0005522	profilin binding		0.0007582	0.2191	0.02833	0.1769	2	12	PCLO,CTTN
8	GO: Molecular Function	GO:0017124	SH3 domain binding		0.0008648	0.2499	0.02833	0.1769	4	123	DAB2IP,DNAJC6,PICALM,INPP5J
9	GO: Molecular Function	GO:0019904	protein domain specific binding		0.0008822	0.2549	0.02833	0.1769	9	732	DAB2IP,NCOR1,DLGAP1,SRRM2,DNAJC6,PICALM,MEF2C,INPP5J,NLK
10	GO: Molecular Function	GO:0000989	transcription factor activity, transcription factor binding		0.001179	0.3407	0.03228	0.2016	8	612	NCOR1,NCOR2,MKL2,MLIP,NACA,NR3C1,SPEN,HCFC1
11	GO: Molecular Function	GO:0000988	transcription factor activity, protein binding		0.001229	0.3551	0.03228	0.2016	8	616	NCOR1,NCOR2,MKL2,MLIP,NACA,NR3C1,SPEN,HCFC1
12	GO: Molecular Function	GO:0001076	transcription factor activity, RNA polymerase II transcription factor binding		0.001473	0.4256	0.03547	0.2215	4	142	MKL2,MLIP,NR3C1,SPEN
13	GO: Biological Process	GO:0007010	cytoskeleton organization		2.267e-11	5.084e-08	5.084e-08	4.216e-07	22	1170	TNIK,NCOR1,MKL2,MAP2,CSNK1D,PCLO,SIPA1L1,DVL1,AGFG1,DYNC1LI1,SYNPO,SORBS1,QRICH1,CTTN,ABLIM3,BCR,ZYX,MEF2C,EPB41L1,INPP5J,DMTN,CCDC40
14	GO: Biological Process	GO:0030029	actin filament-based process		5.403e-07	0.001212	0.0005829	0.004834	13	688	TNIK,MKL2,ANK2,SIPA1L1,SYNPO,SORBS1,CTTN,ABLIM3,BCR,ZYX,MEF2C,EPB41L1,DMTN
15	GO: Biological Process	GO:0030036	actin cytoskeleton organization		7.796e-07	0.001749	0.0005829	0.004834	12	594	TNIK,MKL2,SIPA1L1,SYNPO,SORBS1,CTTN,ABLIM3,BCR,ZYX,MEF2C,EPB41L1,DMTN
16	GO: Biological Process	GO:0016358	dendrite development		1.65e-06	0.003701	0.0009253	0.007674	8	239	DAB2IP,TNIK,MAP2,SIPA1L1,DVL1,NR3C1,PICALM,MEF2C
21	GO: Biological Process	GO:0032989	cellular component morphogenesis		5.079e-06	0.01139	0.001266	0.0105	17	1434	DAB2IP,TNIK,ANK2,MAP2,CSNK1D,SIPA1L1,DVL1,AGFG1,QRICH1,TBR1,CTTN,ABLIM3,PICALM,JMJD1C,MEF2C,DMTN,CCDC40
22	GO: Biological Process	GO:0060284	regulation of cell development		5.645e-06	0.01266	0.001266	0.0105	14	989	DAB2IP,TNIK,MAP2,ATXN1,SIPA1L1,NACA,DVL1,NR3C1,TBR1,CTTN,SPEN,MEF2C,INPP5J,DMTN
24	GO: Biological Process	GO:0050767	regulation of neurogenesis		1.419e-05	0.03184	0.002498	0.02072	12	788	DAB2IP,TNIK,MAP2,ATXN1,SIPA1L1,DVL1,NR3C1,TBR1,CTTN,SPEN,MEF2C,INPP5J
25	GO: Biological Process	GO:0031344	regulation of cell projection organization		1.454e-05	0.03261	0.002498	0.02072	11	659	DAB2IP,TNIK,MAP2,SIPA1L1,DVL1,NR3C1,TBR1,CTTN,MEF2C,INPP5J,DMTN
26	GO: Biological Process	GO:0007267	cell-cell signaling		1.559e-05	0.03497	0.002498	0.02072	15	1235	DLGAP1,ANK2,ATXN1,PCLO,SIPA1L1,DVL1,SYN2,RAB11FIP5,RTN3,NR3C1,SNCB,PPFIA3,BSN,ZYX,MEF2C
27	GO: Biological Process	GO:0030030	cell projection organization		2.068e-05	0.0464	0.003093	0.02565	16	1427	DAB2IP,TNIK,MKL2,MAP2,CSNK1D,SIPA1L1,DVL1,NR3C1,TBR1,CTTN,ABLIM3,PICALM,MEF2C,INPP5J,DMTN,CCDC40
28	GO: Biological Process	GO:0000902	cell morphogenesis		4.087e-05	0.09167	0.005729	0.04751	15	1341	DAB2IP,TNIK,MAP2,CSNK1D,SIPA1L1,DVL1,QRICH1,TBR1,CTTN,ABLIM3,PICALM,JMJD1C,MEF2C,DMTN,CCDC40
29	GO: Biological Process	GO:0051960	regulation of nervous system development		4.499e-05	0.1009	0.005936	0.04923	12	886	DAB2IP,TNIK,MAP2,ATXN1,SIPA1L1,DVL1,NR3C1,TBR1,CTTN,SPEN,MEF2C,INPP5J
30	GO: Biological Process	GO:0045844	positive regulation of striated muscle tissue development		7.543e-05	0.1692	0.00861	0.07141	4	65	MKL2,NACA,NR3C1,MEF2C
31	GO: Biological Process	GO:0048636	positive regulation of muscle organ development		7.543e-05	0.1692	0.00861	0.07141	4	65	MKL2,NACA,NR3C1,MEF2C
32	GO: Biological Process	GO:1901863	positive regulation of muscle tissue development		8.009e-05	0.1796	0.00861	0.07141	4	66	MKL2,NACA,NR3C1,MEF2C
35	GO: Biological Process	GO:0000122	negative regulation of transcription from RNA polymerase II promoter		9.514e-05	0.2134	0.009278	0.07694	11	810	DAB2IP,NCOR1,NCOR2,MLIP,ATXN1,NACA,SPEN,HCFC1,CIC,MEF2C,GATAD2B
36	GO: Biological Process	GO:0022603	regulation of anatomical structure morphogenesis		0.0001116	0.2503	0.01043	0.08648	13	1131	DAB2IP,TNIK,MAP2,CSNK1D,SIPA1L1,NACA,DVL1,QRICH1,TBR1,CTTN,BCR,MEF2C,DMTN
37	GO: Biological Process	GO:0048813	dendrite morphogenesis		0.000132	0.296	0.01168	0.09687	5	142	TNIK,MAP2,SIPA1L1,DVL1,PICALM
38	GO: Biological Process	GO:0000904	cell morphogenesis involved in differentiation		0.0001354	0.3037	0.01168	0.09687	11	843	DAB2IP,TNIK,MAP2,SIPA1L1,DVL1,TBR1,CTTN,PICALM,JMJD1C,MEF2C,DMTN
39	GO: Biological Process	GO:0050773	regulation of dendrite development		0.0001706	0.3826	0.01404	0.1164	5	150	DAB2IP,TNIK,SIPA1L1,NR3C1,MEF2C
40	GO: Biological Process	GO:1903799	negative regulation of production of miRNAs involved in gene silencing by miRNA		0.0001753	0.3931	0.01404	0.1164	2	6	NCOR1,NCOR2
42	GO: Biological Process	GO:0060996	dendritic spine development		0.0002343	0.5254	0.01704	0.1414	4	87	SIPA1L1,DVL1,NR3C1,MEF2C
43	GO: Biological Process	GO:0022604	regulation of cell morphogenesis		0.0002388	0.5356	0.01704	0.1414	9	610	DAB2IP,TNIK,MAP2,CSNK1D,SIPA1L1,QRICH1,TBR1,CTTN,DMTN
44	GO: Biological Process	GO:0007269	neurotransmitter secretion		0.000251	0.5631	0.01704	0.1414	5	163	PCLO,DVL1,SYN2,PPFIA3,MEF2C
46	GO: Biological Process	GO:0048858	cell projection morphogenesis		0.0002584	0.5795	0.01704	0.1414	11	908	DAB2IP,TNIK,MAP2,CSNK1D,SIPA1L1,DVL1,TBR1,CTTN,ABLIM3,PICALM,CCDC40
47	GO: Biological Process	GO:0031532	actin cytoskeleton reorganization		0.0002668	0.5985	0.0171	0.1418	4	90	TNIK,SIPA1L1,CTTN,DMTN
49	GO: Biological Process	GO:0010769	regulation of cell morphogenesis involved in differentiation		0.0003074	0.6895	0.01853	0.1537	7	375	DAB2IP,TNIK,MAP2,SIPA1L1,TBR1,CTTN,DMTN
50	GO: Biological Process	GO:0032990	cell part morphogenesis		0.0003143	0.7051	0.01853	0.1537	11	929	DAB2IP,TNIK,MAP2,CSNK1D,SIPA1L1,DVL1,TBR1,CTTN,ABLIM3,PICALM,CCDC40
51	GO: Biological Process	GO:0060965	negative regulation of gene silencing by miRNA		0.0003257	0.7306	0.01853	0.1537	2	8	NCOR1,NCOR2
53	GO: Biological Process	GO:0022008	neurogenesis		0.00038	0.8523	0.02079	0.1724	15	1638	DAB2IP,TNIK,MKL2,MAP2,ATXN1,SIPA1L1,DVL1,NR3C1,TBR1,CTTN,SPEN,RTN1,PICALM,MEF2C,INPP5J
55	GO: Biological Process	GO:1903798	regulation of production of miRNAs involved in gene silencing by miRNA		0.0004178	0.9372	0.0218	0.1807	2	9	NCOR1,NCOR2
56	GO: Biological Process	GO:0061136	regulation of proteasomal protein catabolic process		0.0004954	1	0.02487	0.2062	5	189	DAB2IP,DLGAP1,CSNK1D,DVL1,DYNC1LI1
57	GO: Biological Process	GO:0060149	negative regulation of posttranscriptional gene silencing		0.0005211	1	0.02487	0.2062	2	10	NCOR1,NCOR2
58	GO: Biological Process	GO:0070920	regulation of production of small RNA involved in gene silencing by RNA		0.0005211	1	0.02487	0.2062	2	10	NCOR1,NCOR2
59	GO: Biological Process	GO:0060967	negative regulation of gene silencing by RNA		0.0005211	1	0.02487	0.2062	2	10	NCOR1,NCOR2
60	GO: Biological Process	GO:0045595	regulation of cell differentiation		0.0005852	1	0.02735	0.2268	15	1706	DAB2IP,TNIK,NCOR2,MAP2,ATXN1,SIPA1L1,NACA,DVL1,NR3C1,TBR1,CTTN,SPEN,MEF2C,INPP5J,DMTN
61	GO: Biological Process	GO:0035295	tube development		0.0006115	1	0.02799	0.2321	9	694	DAB2IP,NCOR2,ATXN1,DVL1,NR3C1,JMJD1C,CIC,MEF2C,CCDC40
62	GO: Biological Process	GO:0006357	regulation of transcription from RNA polymerase II promoter		0.0006753	1	0.03029	0.2512	16	1922	DAB2IP,NCOR1,NCOR2,MKL2,MLIP,ATXN1,NACA,QRICH1,NR3C1,TBR1,ABLIM3,SPEN,HCFC1,CIC,MEF2C,GATAD2B
63	GO: Biological Process	GO:0010256	endomembrane system organization		0.0008255	1	0.03591	0.2978	8	578	TNIK,RANBP2,ANK2,CSNK1D,AGFG1,RTN3,SORBS1,VCPIP1
64	GO: Biological Process	GO:0006836	neurotransmitter transport		0.0008325	1	0.03591	0.2978	5	212	PCLO,DVL1,SYN2,PPFIA3,MEF2C
65	GO: Biological Process	GO:0097061	dendritic spine organization		0.0008647	1	0.03644	0.3022	3	54	SIPA1L1,DVL1,CTTN
66	GO: Biological Process	GO:0001505	regulation of neurotransmitter levels		0.0008866	1	0.03644	0.3022	5	215	PCLO,DVL1,SYN2,PPFIA3,MEF2C
67	GO: Biological Process	GO:0014067	negative regulation of phosphatidylinositol 3-kinase signaling		0.0008972	1	0.03644	0.3022	2	13	DAB2IP,NCOR1
69	GO: Biological Process	GO:0010557	positive regulation of macromolecule biosynthetic process		0.0009373	1	0.03683	0.3055	15	1785	DAB2IP,NCOR1,NCOR2,MKL2,ATXN1,NACA,DVL1,SORBS1,NR3C1,TBR1,ABLIM3,SPEN,PICALM,HCFC1,MEF2C
70	GO: Biological Process	GO:0016202	regulation of striated muscle tissue development		0.0009524	1	0.03683	0.3055	4	126	MKL2,NACA,NR3C1,MEF2C
72	GO: Biological Process	GO:0007507	heart development		0.001006	1	0.03713	0.308	8	596	NCOR2,MKL2,ANK2,NACA,DVL1,NR3C1,MEF2C,CCDC40
73	GO: Biological Process	GO:0048634	regulation of muscle organ development		0.00101	1	0.03713	0.308	4	128	MKL2,NACA,NR3C1,MEF2C
74	GO: Biological Process	GO:1901861	regulation of muscle tissue development		0.00104	1	0.03761	0.3119	4	129	MKL2,NACA,NR3C1,MEF2C
75	GO: Biological Process	GO:0010927	cellular component assembly involved in morphogenesis		0.001098	1	0.03849	0.3192	6	338	ANK2,CSNK1D,AGFG1,ABLIM3,MEF2C,CCDC40
76	GO: Biological Process	GO:0000226	microtubule cytoskeleton organization		0.001098	1	0.03849	0.3192	7	465	NCOR1,MAP2,CSNK1D,DVL1,DYNC1LI1,INPP5J,CCDC40
77	GO: Biological Process	GO:0010629	negative regulation of gene expression		0.001196	1	0.04086	0.3389	14	1635	DAB2IP,NCOR1,ZC3H14,NCOR2,RANBP2,MLIP,ATXN1,NACA,SPEN,PICALM,HCFC1,CIC,MEF2C,GATAD2B
78	GO: Biological Process	GO:0048268	clathrin coat assembly		0.001202	1	0.04086	0.3389	2	15	CLINT1,PICALM
79	GO: Biological Process	GO:0042326	negative regulation of phosphorylation		0.001227	1	0.04107	0.3406	7	474	DAB2IP,NCOR1,RANBP2,ATXN1,DVL1,INPP5J,DMTN
80	GO: Biological Process	GO:0051017	actin filament bundle assembly		0.001264	1	0.0417	0.3458	4	136	SYNPO,SORBS1,ZYX,DMTN
81	GO: Biological Process	GO:0061572	actin filament bundle organization		0.001407	1	0.04574	0.3793	4	140	SYNPO,SORBS1,ZYX,DMTN
83	GO: Biological Process	GO:0060998	regulation of dendritic spine development		0.001482	1	0.04618	0.383	3	65	SIPA1L1,NR3C1,MEF2C
84	GO: Biological Process	GO:0050821	protein stabilization		0.001482	1	0.04618	0.383	4	142	ANK2,DVL1,HCFC1,NLK
93	GO: Cellular Component	GO:0044463	cell projection part		4.723e-09	1.36e-06	1.7e-07	1.061e-06	19	1152	DAB2IP,DLGAP1,ANK2,MAP2,PCLO,SIPA1L1,DVL1,SYN2,SYNPO,NR3C1,SNCB,BSN,CTTN,DNAJC6,PICALM,EPB41L1,INPP5J,DMTN,CCDC40
94	GO: Cellular Component	GO:0036477	somatodendritic compartment		1.009e-06	0.0002906	3.229e-05	0.0002016	14	871	DAB2IP,MAP2,PCLO,SIPA1L1,DVL1,AGFG1,SYNPO,NR3C1,SNCB,BSN,CTTN,PICALM,HCFC1,INPP5J
95	GO: Cellular Component	GO:0030425	dendrite		4.371e-06	0.001259	0.0001259	0.0007858	11	592	DAB2IP,MAP2,PCLO,SIPA1L1,DVL1,SYNPO,NR3C1,BSN,CTTN,HCFC1,INPP5J
101	GO: Cellular Component	GO:0044297	cell body		1.973e-05	0.005683	0.0003552	0.002217	11	695	DAB2IP,MAP2,PCLO,SIPA1L1,DVL1,AGFG1,SYNPO,SNCB,BSN,PICALM,HCFC1
103	GO: Cellular Component	GO:0001725	stress fiber		8.326e-05	0.02398	0.001262	0.007877	4	68	SYNPO,SORBS1,ABLIM3,ZYX
104	GO: Cellular Component	GO:0097517	contractile actin filament bundle		8.326e-05	0.02398	0.001262	0.007877	4	68	SYNPO,SORBS1,ABLIM3,ZYX
106	GO: Cellular Component	GO:0016234	inclusion body		0.0001159	0.03337	0.001517	0.009467	4	74	RANBP2,ATXN1,SNCB,PICALM
107	GO: Cellular Component	GO:0032432	actin filament bundle		0.0001159	0.03337	0.001517	0.009467	4	74	SYNPO,SORBS1,ABLIM3,ZYX
108	GO: Cellular Component	GO:0042641	actomyosin		0.0001422	0.04095	0.00178	0.01111	4	78	SYNPO,SORBS1,ABLIM3,ZYX
110	GO: Cellular Component	GO:0017053	transcriptional repressor complex		0.0001568	0.04517	0.001807	0.01128	4	80	NCOR1,NCOR2,SPEN,GATAD2B
111	GO: Cellular Component	GO:0043197	dendritic spine		0.0001651	0.04756	0.001821	0.01137	5	152	SIPA1L1,DVL1,SYNPO,NR3C1,CTTN
113	GO: Cellular Component	GO:0044451	nucleoplasm part		0.000177	0.05099	0.001821	0.01137	10	738	NCOR1,ZC3H14,NCOR2,MLIP,EP400,ATXN1,SRRM2,HCFC1,MEF2C,GATAD2B
114	GO: Cellular Component	GO:0016604	nuclear body		0.0002425	0.06985	0.002408	0.01503	7	368	ZC3H14,NCOR2,MLIP,EP400,SRRM2,MEF2C,GATAD2B
116	GO: Cellular Component	GO:0030863	cortical cytoskeleton		0.0003291	0.09478	0.003057	0.01908	4	97	PCLO,BSN,CTTN,DMTN
117	GO: Cellular Component	GO:0030426	growth cone		0.0003802	0.1095	0.003421	0.02136	5	182	PCLO,DVL1,SNCB,CTTN,INPP5J
119	GO: Cellular Component	GO:0030427	site of polarized growth		0.0004303	0.1239	0.003645	0.02275	5	187	PCLO,DVL1,SNCB,CTTN,INPP5J
120	GO: Cellular Component	GO:0044430	cytoskeletal part		0.0004859	0.1399	0.003998	0.02496	14	1523	NCOR1,RANBP2,MAP2,CSNK1D,DVL1,DYNC1LI1,RAB11FIP5,SYNPO,SORBS1,NR3C1,CTTN,ABLIM3,ZYX,DMTN
121	GO: Cellular Component	GO:0016607	nuclear speck		0.0006112	0.176	0.004837	0.03019	5	202	ZC3H14,EP400,SRRM2,MEF2C,GATAD2B
122	GO: Cellular Component	GO:0030054	cell junction		0.0006366	0.1833	0.004837	0.03019	12	1202	DLGAP1,ANK2,PCLO,SIPA1L1,LPP,SYN2,SYNPO,SORBS1,BSN,CTTN,BCR,ZYX
123	GO: Cellular Component	GO:0030424	axon		0.0006382	0.1838	0.004837	0.03019	8	567	DAB2IP,PCLO,DVL1,SYN2,SYNPO,SNCB,BSN,HCFC1
124	GO: Cellular Component	GO:0042405	nuclear inclusion body		0.0007308	0.2105	0.005397	0.03369	2	12	RANBP2,ATXN1
125	GO: Cellular Component	GO:0000790	nuclear chromatin		0.0008206	0.2363	0.005908	0.03688	6	326	NCOR1,NCOR2,EP400,NFRKB,TNKS1BP1,GATAD2B
126	GO: Cellular Component	GO:0034399	nuclear periphery		0.001173	0.3379	0.008242	0.05144	4	136	NCOR2,MAP2,ATXN1,SORBS1
127	GO: Cellular Component	GO:0044448	cell cortex part		0.001238	0.3567	0.008492	0.05301	4	138	PCLO,BSN,CTTN,DMTN
128	GO: Cellular Component	GO:0000118	histone deacetylase complex		0.001277	0.3679	0.008556	0.05341	3	63	NCOR1,NCOR2,GATAD2B
129	GO: Cellular Component	GO:0099738	cell cortex region		0.001865	0.537	0.01221	0.07619	2	19	PCLO,BSN
130	GO: Cellular Component	GO:0070603	SWI/SNF superfamily-type complex		0.002031	0.5849	0.01294	0.08079	3	74	EP400,NFRKB,GATAD2B
132	GO: Cellular Component	GO:0097346	INO80-type complex		0.00228	0.6566	0.01397	0.08721	2	21	EP400,NFRKB
133	GO: Cellular Component	GO:0098590	plasma membrane region		0.002599	0.7485	0.01559	0.09734	10	1046	TNIK,DLGAP1,ANK2,SIPA1L1,SYNPO,SORBS1,BCR,PICALM,EPB41L1,DMTN
134	GO: Cellular Component	GO:0048471	perinuclear region of cytoplasm		0.003106	0.8946	0.01826	0.114	8	728	TNIK,NCOR1,ANK2,CSNK1D,PCLO,CLINT1,PICALM,DMTN
135	GO: Cellular Component	GO:0098589	membrane region		0.0034	0.9792	0.01884	0.1176	11	1271	TNIK,DLGAP1,ANK2,SIPA1L1,SYNPO,SORBS1,CTTN,BCR,PICALM,EPB41L1,DMTN
136	GO: Cellular Component	GO:0005854	nascent polypeptide-associated complex		0.003402	0.9797	0.01884	0.1176	1	1	NACA
137	GO: Cellular Component	GO:1990032	parallel fiber		0.003402	0.9797	0.01884	0.1176	1	1	DAB2IP
138	GO: Cellular Component	GO:0005819	spindle		0.003896	1	0.02117	0.1321	5	308	NCOR1,CSNK1D,DYNC1LI1,NR3C1,CTTN
139	GO: Cellular Component	GO:0015630	microtubule cytoskeleton		0.004457	1	0.02377	0.1484	10	1128	NCOR1,RANBP2,MAP2,CSNK1D,DVL1,DYNC1LI1,RAB11FIP5,SORBS1,NR3C1,CTTN
141	GO: Cellular Component	GO:0015629	actin cytoskeleton		0.005554	1	0.02828	0.1765	6	478	SYNPO,SORBS1,CTTN,ABLIM3,ZYX,DMTN
142	GO: Cellular Component	GO:0016363	nuclear matrix		0.005597	1	0.02828	0.1765	3	106	NCOR2,ATXN1,SORBS1
143	GO: Cellular Component	GO:0000785	chromatin		0.00619	1	0.03074	0.1919	6	489	NCOR1,NCOR2,EP400,NFRKB,TNKS1BP1,GATAD2B
144	GO: Cellular Component	GO:0043195	terminal bouton		0.006518	1	0.03095	0.1932	3	112	PCLO,SYN2,SNCB
145	GO: Cellular Component	GO:0044301	climbing fiber		0.006769	1	0.03095	0.1932	1	2	DAB2IP
146	GO: Cellular Component	GO:0097442	CA3 pyramidal cell dendrite		0.006769	1	0.03095	0.1932	1	2	MAP2
147	GO: Cellular Component	GO:0005724	nuclear telomeric heterochromatin		0.006769	1	0.03095	0.1932	1	2	TNKS1BP1
148	GO: Cellular Component	GO:0044317	rod spherule		0.006769	1	0.03095	0.1932	1	2	PCLO
149	GO: Cellular Component	GO:0005790	smooth endoplasmic reticulum		0.007736	1	0.03481	0.2173	2	39	MAP2,RTN1
150	GO: Cellular Component	GO:0030133	transport vesicle		0.008726	1	0.03866	0.2413	5	374	PCLO,SYN2,RAB11FIP5,PICALM,PLIN3
151	GO: Cellular Component	GO:0044454	nuclear chromosome part		0.009275	1	0.04047	0.2526	6	533	NCOR1,NCOR2,EP400,NFRKB,TNKS1BP1,GATAD2B
152	GO: Cellular Component	GO:0005899	insulin receptor complex		0.01014	1	0.04293	0.268	1	3	SORBS1
153	GO: Cellular Component	GO:1990597	AIP1-IRE1 complex		0.01014	1	0.04293	0.268	1	3	DAB2IP
154	GO: Cellular Component	GO:0099513	polymeric cytoskeletal fiber		0.01041	1	0.04344	0.2711	7	715	NCOR1,MAP2,CSNK1D,DVL1,DYNC1LI1,CTTN,DMTN
155	GO: Cellular Component	GO:0099512	supramolecular fiber		0.0111	1	0.04566	0.285	7	724	NCOR1,MAP2,CSNK1D,DVL1,DYNC1LI1,CTTN,DMTN
160	Domain	PF15784	GPS2_interact	Pfam	1.189e-05	0.005578	0.001394	0.009383	2	2	NCOR1,NCOR2
161	Domain	PF05715	zf-piccolo	Pfam	1.189e-05	0.005578	0.001394	0.009383	2	2	PCLO,BSN
162	Domain	IPR008899	Znf_piccolo	InterPro	1.189e-05	0.005578	0.001394	0.009383	2	2	PCLO,BSN
163	Domain	IPR031557	N-CoR_GPS2_interact	InterPro	1.189e-05	0.005578	0.001394	0.009383	2	2	NCOR1,NCOR2
164	Domain	PF16182	AbLIM_anchor	Pfam	7.08e-05	0.0332	0.005534	0.03724	2	4	ABLIM3,DMTN
165	Domain	IPR032402	AbLIM_anchor	InterPro	7.08e-05	0.0332	0.005534	0.03724	2	4	ABLIM3,DMTN
166	Domain	PS50845	RETICULON	PROSITE	0.0001177	0.05522	0.007888	0.05308	2	5	RTN3,RTN1
167	Domain	PF02453	Reticulon	Pfam	0.0002461	0.1154	0.009598	0.06458	2	7	RTN3,RTN1
168	Domain	IPR000008	C2_dom	InterPro	0.0002614	0.1226	0.009598	0.06458	5	164	DAB2IP,PCLO,RAB11FIP5,DNAJC6,BCR
169	Domain	PS50090	MYB_LIKE	PROSITE	0.0003083	0.1446	0.009598	0.06458	3	38	NCOR1,NCOR2,EP400
170	Domain	PS51089	HP	PROSITE	0.0003274	0.1536	0.009598	0.06458	2	8	ABLIM3,DMTN
171	Domain	IPR003388	Reticulon	InterPro	0.0003274	0.1536	0.009598	0.06458	2	8	RTN3,RTN1
172	Domain	IPR003128	Villin_headpiece	InterPro	0.0003274	0.1536	0.009598	0.06458	2	8	ABLIM3,DMTN
173	Domain	PF02209	VHP	Pfam	0.0003274	0.1536	0.009598	0.06458	2	8	ABLIM3,DMTN
174	Domain	SM00153	VHP	SMART	0.0003274	0.1536	0.009598	0.06458	2	8	ABLIM3,DMTN
175	Domain	1.10.950.10	-	Gene3D	0.0003274	0.1536	0.009598	0.06458	2	8	ABLIM3,DMTN
176	Domain	SM00273	ENTH	SMART	0.00042	0.197	0.01094	0.07364	2	9	CLINT1,PICALM
177	Domain	PS50942	ENTH	PROSITE	0.00042	0.197	0.01094	0.07364	2	9	CLINT1,PICALM
178	Domain	IPR013809	ENTH	InterPro	0.0005239	0.2457	0.01293	0.08701	2	10	CLINT1,PICALM
179	Domain	SM00717	SANT	SMART	0.0006954	0.3261	0.01631	0.1097	3	50	NCOR1,NCOR2,EP400
180	Domain	IPR001005	SANT/Myb	InterPro	0.0007802	0.3659	0.01742	0.1172	3	52	NCOR1,NCOR2,EP400
181	Domain	PF00168	C2	Pfam	0.001111	0.5213	0.02268	0.1526	4	131	DAB2IP,PCLO,RAB11FIP5,BCR
182	Domain	SM00239	C2	SMART	0.001312	0.6152	0.02268	0.1526	4	137	DAB2IP,PCLO,RAB11FIP5,BCR
183	Domain	PS50004	C2	PROSITE	0.001497	0.702	0.02268	0.1526	4	142	DAB2IP,PCLO,RAB11FIP5,BCR
184	Domain	2.60.40.150	-	Gene3D	0.001742	0.8171	0.02268	0.1526	4	148	DAB2IP,PCLO,RAB11FIP5,BCR
185	Domain	PF00412	LIM	Pfam	0.001774	0.8319	0.02268	0.1526	3	69	LPP,ABLIM3,ZYX
186	Domain	2.10.110.10	-	Gene3D	0.001849	0.867	0.02268	0.1526	3	70	LPP,ABLIM3,ZYX
187	Domain	PS00478	LIM_DOMAIN_1	PROSITE	0.001925	0.903	0.02268	0.1526	3	71	LPP,ABLIM3,ZYX
188	Domain	PS50023	LIM_DOMAIN_2	PROSITE	0.001925	0.903	0.02268	0.1526	3	71	LPP,ABLIM3,ZYX
189	Domain	SM00132	LIM	SMART	0.001925	0.903	0.02268	0.1526	3	71	LPP,ABLIM3,ZYX
190	Domain	IPR001781	Znf_LIM	InterPro	0.001925	0.903	0.02268	0.1526	3	71	LPP,ABLIM3,ZYX
191	Domain	IPR028506	CAP/ponsin	InterPro	0.003481	1	0.02268	0.1526	1	1	SORBS1
192	Domain	IPR030627	Bsn	InterPro	0.003481	1	0.02268	0.1526	1	1	BSN
193	Domain	IPR030524	DLGAP1	InterPro	0.003481	1	0.02268	0.1526	1	1	DLGAP1
194	Domain	IPR030770	SIPA1L1	InterPro	0.003481	1	0.02268	0.1526	1	1	SIPA1L1
195	Domain	PS51138	ENT	PROSITE	0.003481	1	0.02268	0.1526	1	1	EMSY
196	Domain	IPR002461	Synuclein_beta	InterPro	0.003481	1	0.02268	0.1526	1	1	SNCB
197	Domain	IPR013956	E3_ubiquit_lig_BRE1	InterPro	0.003481	1	0.02268	0.1526	1	1	CCDC40
198	Domain	IPR030403	DAB2IP	InterPro	0.003481	1	0.02268	0.1526	1	1	DAB2IP
199	Domain	IPR015503	Cortactin	InterPro	0.003481	1	0.02268	0.1526	1	1	CTTN
200	Domain	SM01191	ENT	SMART	0.003481	1	0.02268	0.1526	1	1	EMSY
201	Domain	PF15274	MLIP	Pfam	0.003481	1	0.02268	0.1526	1	1	MLIP
202	Domain	PF15790	EP400_N	Pfam	0.003481	1	0.02268	0.1526	1	1	EP400
203	Domain	IPR028771	LPP	InterPro	0.003481	1	0.02268	0.1526	1	1	LPP
204	Domain	IPR029331	MLIP	InterPro	0.003481	1	0.02268	0.1526	1	1	MLIP
205	Domain	IPR030301	Ankyrin-B	InterPro	0.003481	1	0.02268	0.1526	1	1	ANK2
206	Domain	IPR030440	PPFIA3	InterPro	0.003481	1	0.02268	0.1526	1	1	PPFIA3
207	Domain	PF03735	ENT	Pfam	0.003481	1	0.02268	0.1526	1	1	EMSY
208	Domain	IPR033482	EMSY	InterPro	0.003481	1	0.02268	0.1526	1	1	EMSY
209	Domain	PF12547	ATXN-1_C	Pfam	0.003481	1	0.02268	0.1526	1	1	ATXN1
210	Domain	PF12185	IR1-M	Pfam	0.003481	1	0.02268	0.1526	1	1	RANBP2
211	Domain	IPR030412	PICALM	InterPro	0.003481	1	0.02268	0.1526	1	1	PICALM
212	Domain	IPR022011	IR1-M	InterPro	0.003481	1	0.02268	0.1526	1	1	RANBP2
213	Domain	IPR024867	NFRKB	InterPro	0.003481	1	0.02268	0.1526	1	1	NFRKB
214	Domain	IPR028449	ABLIM3	InterPro	0.003481	1	0.02268	0.1526	1	1	ABLIM3
215	Domain	4.10.280.30	-	Gene3D	0.003481	1	0.02268	0.1526	1	1	BCR
216	Domain	IPR015123	Bcr-Abl_oncoprot_oligo	InterPro	0.003481	1	0.02268	0.1526	1	1	BCR
217	Domain	IPR030544	CLINT1	InterPro	0.003481	1	0.02268	0.1526	1	1	CLINT1
218	Domain	IPR013588	MAP2_projctn	InterPro	0.003481	1	0.02268	0.1526	1	1	MAP2
219	Domain	IPR030629	Piccolo	InterPro	0.003481	1	0.02268	0.1526	1	1	PCLO
220	Domain	PF14465	NFRKB_winged	Pfam	0.003481	1	0.02268	0.1526	1	1	NFRKB
221	Domain	IPR020997	Capicua_tscrpt_rep_mod	InterPro	0.003481	1	0.02268	0.1526	1	1	ATXN1
222	Domain	PF08377	MAP2_projctn	Pfam	0.003481	1	0.02268	0.1526	1	1	MAP2
223	Domain	IPR025220	NFRKB_winged_dom	InterPro	0.003481	1	0.02268	0.1526	1	1	NFRKB
224	Domain	IPR031575	EP400_N	InterPro	0.003481	1	0.02268	0.1526	1	1	EP400
225	Domain	IPR001409	Glcrtcd_rcpt	InterPro	0.003481	1	0.02268	0.1526	1	1	NR3C1
226	Domain	PF09036	Bcr-Abl_Oligo	Pfam	0.003481	1	0.02268	0.1526	1	1	BCR
227	Domain	IPR028753	Synpo	InterPro	0.003481	1	0.02268	0.1526	1	1	SYNPO
228	Domain	PF08647	BRE1	Pfam	0.003481	1	0.02268	0.1526	1	1	CCDC40
229	Domain	PF02155	GCR	Pfam	0.003481	1	0.02268	0.1526	1	1	NR3C1
230	Domain	IPR030797	MAP2	InterPro	0.003481	1	0.02268	0.1526	1	1	MAP2
231	Domain	IPR005491	ENT_dom	InterPro	0.003481	1	0.02268	0.1526	1	1	EMSY
232	Domain	1.25.40.90	-	Gene3D	0.003651	1	0.02314	0.1557	2	26	CLINT1,PICALM
233	Domain	IPR017884	SANT_dom	InterPro	0.003651	1	0.02314	0.1557	2	26	NCOR1,NCOR2
234	Domain	PS51293	SANT	PROSITE	0.004227	1	0.02643	0.1779	2	28	NCOR1,NCOR2
235	Domain	IPR008942	ENTH_VHS	InterPro	0.00453	1	0.02795	0.1881	2	29	CLINT1,PICALM
236	Domain	PF00249	Myb_DNA-binding	Pfam	0.006551	1	0.0342	0.2301	2	35	NCOR1,NCOR2
237	Domain	PF16563	P66_CC	Pfam	0.006927	1	0.0342	0.2301	1	2	GATAD2B
238	Domain	IPR008340	DVL-1	InterPro	0.006927	1	0.0342	0.2301	1	2	DVL1
239	Domain	SM01104	CTD	SMART	0.006927	1	0.0342	0.2301	1	2	SRRM2
240	Domain	IPR013170	mRNA_splic_Cwf21_dom	InterPro	0.006927	1	0.0342	0.2301	1	2	SRRM2
241	Domain	PF08312	cwf21	Pfam	0.006927	1	0.0342	0.2301	1	2	SRRM2
242	Domain	IPR024945	Spt5_C_dom	InterPro	0.006927	1	0.0342	0.2301	1	2	SRRM2
243	Domain	PF02218	HS1_rep	Pfam	0.006927	1	0.0342	0.2301	1	2	CTTN
244	Domain	1.20.58.150	-	Gene3D	0.006927	1	0.0342	0.2301	1	2	PICALM
245	Domain	IPR008467	Dynein1_light_intermed_chain	InterPro	0.006927	1	0.0342	0.2301	1	2	DYNC1LI1
246	Domain	IPR032764	Tankyrase-bd_C	InterPro	0.006927	1	0.0342	0.2301	1	2	TNKS1BP1
247	Domain	IPR032346	P66_CC	InterPro	0.006927	1	0.0342	0.2301	1	2	GATAD2B
248	Domain	IPR003134	Hs1_Cortactin	InterPro	0.006927	1	0.0342	0.2301	1	2	CTTN
249	Domain	PF15327	Tankyrase_bdg_C	Pfam	0.006927	1	0.0342	0.2301	1	2	TNKS1BP1
250	Domain	SM01319	Tankyrase_bdg_C	SMART	0.006927	1	0.0342	0.2301	1	2	TNKS1BP1
251	Domain	PS51090	CORTACTIN	PROSITE	0.006927	1	0.0342	0.2301	1	2	CTTN
252	Domain	IPR032385	T-box_assoc	InterPro	0.006927	1	0.0342	0.2301	1	2	TBR1
253	Domain	PF16176	T-box_assoc	Pfam	0.006927	1	0.0342	0.2301	1	2	TBR1
254	Domain	IPR014712	Clathrin_AP_2	InterPro	0.006927	1	0.0342	0.2301	1	2	PICALM
255	Domain	PF10374	EST1	Pfam	0.01037	1	0.03475	0.2338	1	3	SMG7
256	Domain	PS51148	AXH	PROSITE	0.01037	1	0.03475	0.2338	1	3	ATXN1
257	Domain	SM00459	Sorb	SMART	0.01037	1	0.03475	0.2338	1	3	SORBS1
258	Domain	IPR010912	SPOC_met	InterPro	0.01037	1	0.03475	0.2338	1	3	SPEN
259	Domain	IPR009738	BAT2_N	InterPro	0.01037	1	0.03475	0.2338	1	3	PRRC2C
260	Domain	PS00416	SYNAPSIN_2	PROSITE	0.01037	1	0.03475	0.2338	1	3	SYN2
261	Domain	IPR001359	Synapsin	InterPro	0.01037	1	0.03475	0.2338	1	3	SYN2
262	Domain	PF02208	Sorb	Pfam	0.01037	1	0.03475	0.2338	1	3	SORBS1
263	Domain	PF10373	EST1_DNA_bind	Pfam	0.01037	1	0.03475	0.2338	1	3	SMG7
264	Domain	IPR020897	Synapsin_pre-ATP-grasp_dom	InterPro	0.01037	1	0.03475	0.2338	1	3	SYN2
265	Domain	IPR001084	MAP_tubulin-bd_rpt	InterPro	0.01037	1	0.03475	0.2338	1	3	MAP2
266	Domain	PF07001	BAT2_N	Pfam	0.01037	1	0.03475	0.2338	1	3	PRRC2C
267	Domain	IPR019736	Synapsin_P_site	InterPro	0.01037	1	0.03475	0.2338	1	3	SYN2
268	Domain	SM00536	AXH	SMART	0.01037	1	0.03475	0.2338	1	3	ATXN1
269	Domain	PS51491	TAU_MAP_2	PROSITE	0.01037	1	0.03475	0.2338	1	3	MAP2
270	Domain	PF02078	Synapsin	Pfam	0.01037	1	0.03475	0.2338	1	3	SYN2
271	Domain	PS00415	SYNAPSIN_1	PROSITE	0.01037	1	0.03475	0.2338	1	3	SYN2
272	Domain	PS00229	TAU_MAP_1	PROSITE	0.01037	1	0.03475	0.2338	1	3	MAP2
273	Domain	IPR033184	PRRC2	InterPro	0.01037	1	0.03475	0.2338	1	3	PRRC2C
274	Domain	IPR022780	Dynein_light_int_chain	InterPro	0.01037	1	0.03475	0.2338	1	3	DYNC1LI1
275	Domain	PF11881	SPAR_C	Pfam	0.01037	1	0.03475	0.2338	1	3	SIPA1L1
276	Domain	PS50831	SOHO	PROSITE	0.01037	1	0.03475	0.2338	1	3	SORBS1
277	Domain	PF12316	Dsh_C	Pfam	0.01037	1	0.03475	0.2338	1	3	DVL1
278	Domain	PF12004	DUF3498	Pfam	0.01037	1	0.03475	0.2338	1	3	DAB2IP
279	Domain	IPR032757	DUF4683	InterPro	0.01037	1	0.03475	0.2338	1	3	AHDC1
280	Domain	PF08517	AXH	Pfam	0.01037	1	0.03475	0.2338	1	3	ATXN1
281	Domain	IPR003652	Ataxin_AXH_dom	InterPro	0.01037	1	0.03475	0.2338	1	3	ATXN1
282	Domain	PF15735	DUF4683	Pfam	0.01037	1	0.03475	0.2338	1	3	AHDC1
283	Domain	IPR018834	DNA/RNA-bd_Est1-type	InterPro	0.01037	1	0.03475	0.2338	1	3	SMG7
284	Domain	IPR021887	DUF3498	InterPro	0.01037	1	0.03475	0.2338	1	3	DAB2IP
285	Domain	1.10.287.700	-	Gene3D	0.01037	1	0.03475	0.2338	1	3	SNCB
286	Domain	PF02750	Synapsin_C	Pfam	0.01037	1	0.03475	0.2338	1	3	SYN2
287	Domain	PF01387	Synuclein	Pfam	0.01037	1	0.03475	0.2338	1	3	SNCB
288	Domain	IPR001058	Synuclein	InterPro	0.01037	1	0.03475	0.2338	1	3	SNCB
289	Domain	IPR021818	SIPA1L_C	InterPro	0.01037	1	0.03475	0.2338	1	3	SIPA1L1
290	Domain	IPR019735	Synapsin_CS	InterPro	0.01037	1	0.03475	0.2338	1	3	SYN2
291	Domain	PF00418	Tubulin-binding	Pfam	0.01037	1	0.03475	0.2338	1	3	MAP2
292	Domain	IPR019458	EST1	InterPro	0.01037	1	0.03475	0.2338	1	3	SMG7
293	Domain	PF05783	DLIC	Pfam	0.01037	1	0.03475	0.2338	1	3	DYNC1LI1
294	Domain	PF10581	Synapsin_N	Pfam	0.01037	1	0.03475	0.2338	1	3	SYN2
295	Domain	IPR016641	EGD2/NACA	InterPro	0.01037	1	0.03475	0.2338	1	3	NACA
296	Domain	IPR027324	MAP2/MAP4/Tau	InterPro	0.01037	1	0.03475	0.2338	1	3	MAP2
297	Domain	IPR020898	Synapsin_ATP-bd_dom	InterPro	0.01037	1	0.03475	0.2338	1	3	SYN2
298	Domain	IPR003127	SoHo_dom	InterPro	0.01037	1	0.03475	0.2338	1	3	SORBS1
299	Domain	IPR024580	Dishevelled_C-dom	InterPro	0.01037	1	0.03475	0.2338	1	3	DVL1
300	Domain	PF05902	4_1_CTD	Pfam	0.01381	1	0.04098	0.2758	1	4	EPB41L1
301	Domain	IPR008339	Dishevelled_fam	InterPro	0.01381	1	0.04098	0.2758	1	4	DVL1
302	Domain	PF12347	HJURP_C	Pfam	0.01381	1	0.04098	0.2758	1	4	MEF2C
303	Domain	IPR008379	Band_4.1_C	InterPro	0.01381	1	0.04098	0.2758	1	4	EPB41L1
304	Domain	IPR015506	Dsh/Dvl-rel	InterPro	0.01381	1	0.04098	0.2758	1	4	DVL1
305	Domain	SM00573	HSA	SMART	0.01381	1	0.04098	0.2758	1	4	EP400
306	Domain	PS50917	SPOC	PROSITE	0.01381	1	0.04098	0.2758	1	4	SPEN
307	Domain	IPR007477	SAB_dom	InterPro	0.01381	1	0.04098	0.2758	1	4	EPB41L1
308	Domain	IPR033896	MADS_MEF2-like	InterPro	0.01381	1	0.04098	0.2758	1	4	MEF2C
309	Domain	IPR014012	HSA_dom	InterPro	0.01381	1	0.04098	0.2758	1	4	EP400
310	Domain	IPR003351	Dishevelled_protein_dom	InterPro	0.01381	1	0.04098	0.2758	1	4	DVL1
311	Domain	PF02377	Dishevelled	Pfam	0.01381	1	0.04098	0.2758	1	4	DVL1
312	Domain	IPR022102	HJURP_C	InterPro	0.01381	1	0.04098	0.2758	1	4	MEF2C
313	Domain	PF04382	SAB	Pfam	0.01381	1	0.04098	0.2758	1	4	EPB41L1
314	Domain	PF07651	ANTH	Pfam	0.01381	1	0.04098	0.2758	1	4	PICALM
315	Domain	PF07529	HSA	Pfam	0.01381	1	0.04098	0.2758	1	4	EP400
316	Domain	PS51204	HSA	PROSITE	0.01381	1	0.04098	0.2758	1	4	EP400
317	Domain	IPR011417	ANTH_dom	InterPro	0.01381	1	0.04098	0.2758	1	4	PICALM
318	Domain	IPR013026	TPR-contain_dom	InterPro	0.0153	1	0.04514	0.3037	3	150	TANC2,RANBP2,SMG7
319	Domain	PS50106	PDZ	PROSITE	0.01557	1	0.04565	0.3072	3	151	PCLO,SIPA1L1,DVL1
320	Domain	IPR001478	PDZ	InterPro	0.01585	1	0.04608	0.3101	3	152	PCLO,SIPA1L1,DVL1
321	Domain	3.30.50.10	-	Gene3D	0.01673	1	0.04608	0.3101	2	57	NR3C1,GATAD2B
322	Domain	IPR004279	Perilipin	InterPro	0.01723	1	0.04608	0.3101	1	5	PLIN3
323	Domain	IPR005026	SAPAP	InterPro	0.01723	1	0.04608	0.3101	1	5	DLGAP1
324	Domain	IPR016194	SPOC-like_C_dom	InterPro	0.01723	1	0.04608	0.3101	1	5	SPEN
325	Domain	PF12012	DUF3504	Pfam	0.01723	1	0.04608	0.3101	1	5	QRICH1
326	Domain	PF03036	Perilipin	Pfam	0.01723	1	0.04608	0.3101	1	5	PLIN3
327	Domain	IPR021893	DUF3504	InterPro	0.01723	1	0.04608	0.3101	1	5	QRICH1
328	Domain	PS51703	DZF	PROSITE	0.01723	1	0.04608	0.3101	1	5	ZFR
329	Domain	SM01407	NAC	SMART	0.01723	1	0.04608	0.3101	1	5	NACA
330	Domain	PF03359	GKAP	Pfam	0.01723	1	0.04608	0.3101	1	5	DLGAP1
331	Domain	SM00572	DZF	SMART	0.01723	1	0.04608	0.3101	1	5	ZFR
332	Domain	IPR006561	DZF_dom	InterPro	0.01723	1	0.04608	0.3101	1	5	ZFR
333	Domain	2.40.290.10	-	Gene3D	0.01723	1	0.04608	0.3101	1	5	SPEN
334	Domain	PF07528	DZF	Pfam	0.01723	1	0.04608	0.3101	1	5	ZFR
335	Domain	IPR013088	Znf_NHR/GATA	InterPro	0.01729	1	0.04608	0.3101	2	58	NR3C1,GATAD2B
336	Pathway	138062	Signaling events mediated by HDAC Class II	BioSystems: Pathway Interaction Database	6.38e-06	0.002756	0.002756	0.01832	4	34	NCOR2,RANBP2,NR3C1,MEF2C
337	Pathway	137997	Signaling events mediated by HDAC Class I	BioSystems: Pathway Interaction Database	9.114e-05	0.03937	0.01168	0.0776	4	66	NCOR1,NCOR2,RANBP2,GATAD2B
338	Pathway	M16517	WNT Signaling Pathway	MSigDB C2 BIOCARTA (v5.1)	0.0001082	0.04676	0.01168	0.0776	3	26	CSNK1D,DVL1,NLK
339	Pathway	1269871	Circadian Clock	BioSystems: REACTOME	0.0001213	0.05239	0.01168	0.0776	4	71	NCOR1,CSNK1D,NR3C1,MEF2C
341	Pathway	M2499	CARM1 and Regulation of the Estrogen Receptor	MSigDB C2 BIOCARTA (v5.1)	0.0002664	0.1151	0.01804	0.1199	3	35	NCOR2,SPEN,MEF2C
342	Pathway	1269877	Membrane Trafficking	BioSystems: REACTOME	0.0002923	0.1263	0.01804	0.1199	9	614	ANK2,CSNK1D,AGFG1,DYNC1LI1,CLINT1,CTTN,DNAJC6,PICALM,PLIN3
343	Pathway	1269876	Vesicle-mediated transport	BioSystems: REACTOME	0.0004972	0.2148	0.02685	0.1785	9	660	ANK2,CSNK1D,AGFG1,DYNC1LI1,CLINT1,CTTN,DNAJC6,PICALM,PLIN3
344	Pathway	1268841	Transcriptional activation of mitochondrial biogenesis	BioSystems: REACTOME	0.0005631	0.2433	0.02703	0.1797	3	45	NCOR1,HCFC1,MEF2C
345	Pathway	169347	Notch-mediated HES/HEY network	BioSystems: Pathway Interaction Database	0.0006812	0.2943	0.02943	0.1956	3	48	NCOR1,NCOR2,SPEN
346	Pathway	1268839	Mitochondrial biogenesis	BioSystems: REACTOME	0.0009622	0.4157	0.03779	0.2512	3	54	NCOR1,HCFC1,MEF2C
347	Pathway	1269882	Golgi Associated Vesicle Biogenesis	BioSystems: REACTOME	0.001127	0.4867	0.03843	0.2554	3	57	CLINT1,DNAJC6,PICALM
348	Pathway	169345	Notch signaling pathway	BioSystems: Pathway Interaction Database	0.001185	0.5119	0.03843	0.2554	3	58	NCOR1,NCOR2,SPEN
350	Pathway	1427858	Clathrin-mediated endocytosis	BioSystems: REACTOME	0.001474	0.6367	0.04181	0.2779	4	137	AGFG1,CTTN,DNAJC6,PICALM
352	Pathway	1268770	Serotonin Neurotransmitter Release Cycle	BioSystems: REACTOME	0.001884	0.8138	0.04787	0.3182	2	18	SYN2,PPFIA3
353	Pubmed	17081983	Global, in vivo, and site-specific phosphorylation dynamics in signaling networks.	Pubmed	2.534e-24	1.6e-20	1.6e-20	1.493e-19	27	1546	NCOR1,NCOR2,RANBP2,MKL2,ANK2,SMG7,MAP2,RBM33,CSNK1D,SIPA1L1,NFRKB,AGFG1,DYNC1LI1,RAB11FIP5,RTN3,TNKS1BP1,SYNPO,CLINT1,CTTN,SRRM2,ABLIM3,BCR,SPEN,HCFC1,ZYX,CIC,EPB41L1
354	Pubmed	26638075	A Dynamic Protein Interaction Landscape of the Human Centrosome-Cilium Interface.	Pubmed	1.759e-22	1.111e-18	5.556e-19	5.182e-18	27	1820	TNIK,NCOR1,ZC3H14,ANK2,SMG7,MAP2,TEX2,CSNK1D,SIPA1L1,LPP,NACA,NFRKB,DVL1,AGFG1,DYNC1LI1,RAB11FIP5,RTN3,SORBS1,CLINT1,NR3C1,BSN,BCR,SPEN,HCFC1,EMSY,EPB41L1,VCPIP1
355	Pubmed	15302935	Large-scale characterization of HeLa cell nuclear phosphoproteins.	Pubmed	1.684e-15	1.064e-11	3.545e-12	3.307e-11	16	773	NCOR1,NCOR2,RANBP2,EP400,SIPA1L1,NFRKB,DYNC1LI1,TNKS1BP1,CTTN,SRRM2,SPEN,ZYX,CIC,EMSY,GATAD2B,VCPIP1
356	Pubmed	26673895	A deep proteomics perspective on CRM1-mediated nuclear export and nucleocytoplasmic partitioning.	Pubmed	9.051e-15	5.717e-11	1.429e-11	1.333e-10	17	1039	DAB2IP,TANC2,TNIK,MKL2,SMG7,RBM33,CSNK1D,LPP,DVL1,AGFG1,RAB11FIP5,RTN3,TNKS1BP1,CLINT1,BCR,PICALM,ZYX
357	Pubmed	25609649	Proteomic analyses reveal distinct chromatin-associated and soluble transcription factor complexes.	Pubmed	1.404e-13	8.866e-10	1.773e-10	1.654e-09	15	849	NCOR1,NCOR2,RANBP2,EP400,PRRC2C,ZFR,QRICH1,NR3C1,SPEN,HCFC1,JMJD1C,CIC,MEF2C,EMSY,GATAD2B
358	Pubmed	25468996	E-cadherin interactome complexity and robustness resolved by quantitative proteomics.	Pubmed	6.15e-12	3.884e-08	6.473e-09	6.038e-08	10	307	DAB2IP,MKL2,CSNK1D,TNKS1BP1,CLINT1,CTTN,PICALM,HCFC1,PLIN3,EPB41L1
359	Pubmed	22863883	A high-throughput approach for measuring temporal changes in the interactome.	Pubmed	2.452e-11	1.549e-07	2.213e-08	2.064e-07	16	1456	MAP2,LPP,NACA,NFRKB,AGFG1,DYNC1LI1,TNKS1BP1,CLINT1,QRICH1,NR3C1,CTTN,HCFC1,ZYX,PLIN3,EPB41L1,VCPIP1
360	Pubmed	16964243	A probability-based approach for high-throughput protein phosphorylation analysis and site localization.	Pubmed	3.594e-11	2.27e-07	2.837e-08	2.647e-07	11	503	DAB2IP,NCOR1,RANBP2,TNKS1BP1,CTTN,SRRM2,SPEN,HCFC1,ZYX,GATAD2B,EPB41L1
361	Pubmed	25921289	Temporal proteomics of NGF-TrkA signaling identifies an inhibitory role for the E3 ligase Cbl-b in neuroblastoma cell differentiation.	Pubmed	1.517e-10	9.584e-07	1.065e-07	9.933e-07	17	1922	DAB2IP,ANK2,MAP2,PRRC2C,NACA,DYNC1LI1,TNKS1BP1,CLINT1,QRICH1,CTTN,SRRM2,BCR,PICALM,HCFC1,CIC,GATAD2B,VCPIP1
362	Pubmed	15144186	Robust phosphoproteomic profiling of tyrosine phosphorylation sites from human T cells using immobilized metal affinity chromatography and tandem mass spectrometry.	Pubmed	3.835e-10	2.422e-06	2.422e-07	2.259e-06	7	133	TNIK,RANBP2,LPP,RAB11FIP5,CTTN,SRRM2,BCR
363	Pubmed	20936779	A human MAP kinase interactome.	Pubmed	5.4e-10	3.41e-06	3.1e-07	2.892e-06	10	486	DLGAP1,RANBP2,ATXN1,RBM33,AGFG1,SYNPO,SORBS1,ZYX,CIC,MEF2C
364	Pubmed	15016838	Equilibrium interactions of corepressors and coactivators with agonist and antagonist complexes of glucocorticoid receptors.	Pubmed	1.883e-09	1.19e-05	9.15e-07	8.535e-06	3	3	NCOR1,NCOR2,NR3C1
365	Pubmed	12011091	RU486-induced glucocorticoid receptor agonism is controlled by the receptor N terminus and by corepressor binding.	Pubmed	1.883e-09	1.19e-05	9.15e-07	8.535e-06	3	3	NCOR1,NCOR2,NR3C1
366	Pubmed	15345747	Phosphoproteomic analysis of the developing mouse brain.	Pubmed	1.15e-08	7.261e-05	5.186e-06	4.838e-05	8	340	DLGAP1,MAP2,NACA,DYNC1LI1,TNKS1BP1,SRRM2,CIC,EPB41L1
367	Pubmed	12168954	Construction of expression-ready cDNA clones for KIAA genes: manual curation of 330 KIAA cDNA clones.	Pubmed	1.485e-08	9.379e-05	6.253e-06	5.833e-05	7	225	DAB2IP,TNIK,MKL2,SMG7,SIPA1L1,TNKS1BP1,PPFIA3
368	Pubmed	16121196	Boat, an AXH domain protein, suppresses the cytotoxicity of mutant ataxin-1.	Pubmed	3.752e-08	0.000237	1.481e-05	0.0001382	3	6	NCOR1,NCOR2,ATXN1
369	Pubmed	20467437	Direct interaction between hnRNP-M and CDC5L/PLRG1 proteins affects alternative splice site choice.	Pubmed	4.8e-08	0.0003032	1.783e-05	0.0001663	9	581	TANC2,NCOR2,RANBP2,DYNC1LI1,TNKS1BP1,CLINT1,CTTN,SRRM2,PICALM
370	Pubmed	11867749	The peroxisome proliferator-activated receptor delta, an integrator of transcriptional repression and nuclear receptor signaling.	Pubmed	6.56e-08	0.0004143	2.302e-05	0.0002147	3	7	NCOR1,NCOR2,SPEN
371	Pubmed	19165527:gr	Prefrontal cortex shotgun proteome analysis reveals altered calcium homeostasis and immune system imbalance in schizophrenia.	GeneRIF	7.13e-08	0.0004503	2.37e-05	0.0002211	5	83	MAP2,SORBS1,BSN,DNAJC6,EPB41L1
372	Pubmed	19165527	Prefrontal cortex shotgun proteome analysis reveals altered calcium homeostasis and immune system imbalance in schizophrenia.	Pubmed	7.574e-08	0.0004783	2.392e-05	0.0002231	5	84	MAP2,SORBS1,BSN,DNAJC6,EPB41L1
374	Pubmed	11331609	Sharp, an inducible cofactor that integrates nuclear receptor repression and activation.	Pubmed	3.082e-07	0.001946	8.847e-05	0.0008253	3	11	NCOR1,NCOR2,SPEN
375	Pubmed	15870285	Glucocorticoid receptor (GR)-associated SMRT binding to C/EBPbeta TAD and Nrf2 Neh4/5: role of SMRT recruited to GR in GSTA2 gene repression.	Pubmed	5.332e-07	0.003368	0.0001464	0.001366	3	13	NCOR1,NCOR2,NR3C1
376	Pubmed	15231748	Functional proteomics mapping of a human signaling pathway.	Pubmed	7.761e-07	0.004902	0.0002043	0.001905	8	591	NCOR1,NCOR2,MKL2,QRICH1,ZYX,PLIN3,GATAD2B,VCPIP1
377	Pubmed	16713569	A protein-protein interaction network for human inherited ataxias and disorders of Purkinje cell degeneration.	Pubmed	9.59e-07	0.006057	0.0002423	0.00226	8	608	NCOR1,ATXN1,QRICH1,SPEN,AHDC1,ZYX,CIC,NLK
378	Pubmed	24999758	Proteomic Analysis of the EWS-Fli-1 Interactome Reveals the Role of the Lysosome in EWS-Fli-1 Turnover.	Pubmed	1.095e-06	0.006916	0.0002645	0.002468	7	425	NCOR1,RBM33,PCLO,NACA,NFRKB,CTTN,CIC
379	Pubmed	23428870:gr	Ligand-induced repression of the glucocorticoid receptor gene is mediated by an NCoR1 repression complex formed by long-range chromatin interactions with intragenic glucocorticoid response elements.	GeneRIF	1.55e-06	0.009788	0.0002645	0.002468	2	2	NCOR1,NR3C1
380	Pubmed	23055525:gr	Identification of location and kinetically defined mechanism of cofactors and reporter genes in the cascade of steroid-regulated transactivation.	GeneRIF	1.55e-06	0.009788	0.0002645	0.002468	2	2	NCOR2,NR3C1
381	Pubmed	19299558:gr	Cooperative NCoR/SMRT interactions establish a corepressor-based strategy for integration of inflammatory and anti-inflammatory signaling pathways.	GeneRIF	1.55e-06	0.009788	0.0002645	0.002468	2	2	NCOR1,NCOR2
382	Pubmed	22944139:gr	Corepressors (NCoR and SMRT) as well as coactivators are recruited to positively regulated 1¿,25-dihydroxyvitamin D3-responsive genes.	GeneRIF	1.55e-06	0.009788	0.0002645	0.002468	2	2	NCOR1,NCOR2
383	Pubmed	12897056	A conserved structural motif reveals the essential transcriptional repression function of Spen proteins and their role in developmental signaling.	Pubmed	1.55e-06	0.009788	0.0002645	0.002468	2	2	NCOR1,SPEN
384	Pubmed	23403927:gr	Bassoon and Piccolo maintain synapse integrity by regulating protein ubiquitination and degradation.	GeneRIF	1.55e-06	0.009788	0.0002645	0.002468	2	2	PCLO,BSN
385	Pubmed	21131350:gr	Aberrant corepressor interactions implicated in PML-RAR(alpha) and PLZF-RAR(alpha) leukemogenesis reflect an altered recruitment and release of specific NCoR and SMRT splice variants.	GeneRIF	1.55e-06	0.009788	0.0002645	0.002468	2	2	NCOR1,NCOR2
386	Pubmed	20332206:gr	Piccolo and bassoon maintain synaptic vesicle clustering without directly participating in vesicle exocytosis.	GeneRIF	1.55e-06	0.009788	0.0002645	0.002468	2	2	PCLO,BSN
387	Pubmed	23055525	Identification of location and kinetically defined mechanism of cofactors and reporter genes in the cascade of steroid-regulated transactivation.	Pubmed	1.55e-06	0.009788	0.0002645	0.002468	2	2	NCOR2,NR3C1
388	Pubmed	22944139	Corepressors (NCoR and SMRT) as well as coactivators are recruited to positively regulated 1¿,25-dihydroxyvitamin D3-responsive genes.	Pubmed	1.55e-06	0.009788	0.0002645	0.002468	2	2	NCOR1,NCOR2
389	Pubmed	21131350	Aberrant corepressor interactions implicated in PML-RAR(alpha) and PLZF-RAR(alpha) leukemogenesis reflect an altered recruitment and release of specific NCoR and SMRT splice variants.	Pubmed	1.55e-06	0.009788	0.0002645	0.002468	2	2	NCOR1,NCOR2
390	Pubmed	22586326	Functional proteomics establishes the interaction of SIRT7 with chromatin remodeling complexes and expands its role in regulation of RNA polymerase I transcription.	Pubmed	1.63e-06	0.01029	0.0002709	0.002527	8	653	ZC3H14,RANBP2,PRRC2C,ZFR,TNKS1BP1,SRRM2,SPEN,HCFC1
391	Pubmed	23752268	The functional interactome landscape of the human histone deacetylase family.	Pubmed	1.716e-06	0.01084	0.0002778	0.002592	6	287	NCOR1,NCOR2,ZFR,SRRM2,EMSY,GATAD2B
392	Pubmed	19946888	Defining the membrane proteome of NK cells.	Pubmed	1.86e-06	0.01175	0.0002937	0.00274	10	1166	NCOR1,NCOR2,RANBP2,PRRC2C,DYNC1LI1,CLINT1,BCR,PICALM,HCFC1,PLIN3
393	Pubmed	19596656	Nuclear receptor-coregulator interaction profiling identifies TRIP3 as a novel peroxisome proliferator-activated receptor gamma cofactor.	Pubmed	2.462e-06	0.01555	0.0003792	0.003538	3	21	NCOR1,NCOR2,JMJD1C
394	Pubmed	27542412	Destabilization of Atoh1 by E3 Ubiquitin Ligase Huwe1 and Casein Kinase 1 Is Essential for Normal Sensory Hair Cell Development.	Pubmed	2.697e-06	0.01704	0.0004014	0.003745	4	76	CSNK1D,PRRC2C,SRRM2,ZYX
395	Pubmed	20195357	A comprehensive resource of interacting protein regions for refining human transcription factor networks.	Pubmed	4.117e-06	0.026	0.0004014	0.003745	5	188	NCOR2,ANK2,MAP2,ZFR,NR3C1
396	Pubmed	20804422	Identification of substrates of SMURF1 ubiquitin ligase activity utilizing protein microarrays.	Pubmed	4.632e-06	0.02925	0.0004014	0.003745	4	87	TNIK,CSNK1D,CTTN,PICALM
397	Pubmed	16373395:gr	The corepressors silencing mediator of retinoid and thyroid hormone receptor and nuclear receptor corepressor are involved in agonist- and antagonist-regulated transcription by androgen receptor.	GeneRIF	4.64e-06	0.02931	0.0004014	0.003745	2	3	NCOR1,NCOR2
398	Pubmed	18052923:gr	The functional relationship between co-repressor N-CoR and SMRT in mediating transcriptional repression by thyroid hormone receptor alpha.	GeneRIF	4.64e-06	0.02931	0.0004014	0.003745	2	3	NCOR1,NCOR2
399	Pubmed	10077563	Unique forms of human and mouse nuclear receptor corepressor SMRT.	Pubmed	4.64e-06	0.02931	0.0004014	0.003745	2	3	NCOR1,NCOR2
400	Pubmed	10406466	The nuclear receptor corepressor N-CoR regulates differentiation: N-CoR directly interacts with MyoD.	Pubmed	4.64e-06	0.02931	0.0004014	0.003745	2	3	NCOR1,NCOR2
401	Pubmed	12569182	Dissociation of steroid receptor coactivator 1 and nuclear receptor corepressor recruitment to the human glucocorticoid receptor by modification of the ligand-receptor interface: the role of tyrosine 735.	Pubmed	4.64e-06	0.02931	0.0004014	0.003745	2	3	NCOR1,NR3C1
402	Pubmed	23428870	Ligand-induced repression of the glucocorticoid receptor gene is mediated by an NCoR1 repression complex formed by long-range chromatin interactions with intragenic glucocorticoid response elements.	Pubmed	4.64e-06	0.02931	0.0004014	0.003745	2	3	NCOR1,NR3C1
403	Pubmed	16373395	The corepressors silencing mediator of retinoid and thyroid hormone receptor and nuclear receptor corepressor are involved in agonist- and antagonist-regulated transcription by androgen receptor.	Pubmed	4.64e-06	0.02931	0.0004014	0.003745	2	3	NCOR1,NCOR2
404	Pubmed	12904255	ERbeta Binds N-CoR in the Presence of Estrogens via an LXXLL-like Motif in the N-CoR C-terminus.	Pubmed	4.64e-06	0.02931	0.0004014	0.003745	2	3	NCOR1,NCOR2
405	Pubmed	15016912	Ataxin 1, a SCA1 neurodegenerative disorder protein, is functionally linked to the silencing mediator of retinoid and thyroid hormone receptors.	Pubmed	4.64e-06	0.02931	0.0004014	0.003745	2	3	NCOR2,ATXN1
406	Pubmed	17190598	ATAXIN-1 interacts with the repressor Capicua in its native complex to cause SCA1 neuropathology.	Pubmed	4.64e-06	0.02931	0.0004014	0.003745	2	3	ATXN1,CIC
407	Pubmed	22337871	Regulated clearance of histone deacetylase 3 protects independent formation of nuclear receptor corepressor complexes.	Pubmed	4.64e-06	0.02931	0.0004014	0.003745	2	3	NCOR1,NCOR2
408	Pubmed	23292142:gr	Nuclear receptor co-repressors are required for the histone-deacetylase activity of HDAC3 in vivo.	GeneRIF	4.64e-06	0.02931	0.0004014	0.003745	2	3	NCOR1,NCOR2
409	Pubmed	11997503:gr	The transcription factor B-Myb is maintained in an inhibited state in target cells through its interaction with the nuclear corepressors N-CoR and SMRT.	GeneRIF	4.64e-06	0.02931	0.0004014	0.003745	2	3	NCOR1,NCOR2
410	Pubmed	18052923	The functional relationship between co-repressor N-CoR and SMRT in mediating transcriptional repression by thyroid hormone receptor alpha.	Pubmed	4.64e-06	0.02931	0.0004014	0.003745	2	3	NCOR1,NCOR2
411	Pubmed	24268649	Structural insights into the recruitment of SMRT by the corepressor SHARP under phosphorylative regulation.	Pubmed	4.64e-06	0.02931	0.0004014	0.003745	2	3	NCOR2,SPEN
412	Pubmed	15802375	Cell cycle progression stimulated by tamoxifen-bound estrogen receptor-alpha and promoter-specific effects in breast cancer cells deficient in N-CoR and SMRT.	Pubmed	4.64e-06	0.02931	0.0004014	0.003745	2	3	NCOR1,NCOR2
413	Pubmed	11903058:gr	Nuclear receptor corepressor-dependent repression of peroxisome-proliferator-activated receptor delta-mediated transactivation.	GeneRIF	4.64e-06	0.02931	0.0004014	0.003745	2	3	NCOR1,NCOR2
414	Pubmed	19098224	Involvement of SMRT corepressor in transcriptional repression by the vitamin D receptor.	Pubmed	4.64e-06	0.02931	0.0004014	0.003745	2	3	NCOR1,NCOR2
415	Pubmed	20388878	MicroRNA cluster 221-222 and estrogen receptor alpha interactions in breast cancer.	Pubmed	4.64e-06	0.02931	0.0004014	0.003745	2	3	NCOR1,NCOR2
416	Pubmed	11113190	Oligomerization of ETO is obligatory for corepressor interaction.	Pubmed	4.64e-06	0.02931	0.0004014	0.003745	2	3	NCOR1,NCOR2
417	Pubmed	21518914	EBV nuclear antigen EBNALP dismisses transcription repressors NCoR and RBPJ from enhancers and EBNA2 increases NCoR-deficient RBPJ DNA binding.	Pubmed	4.64e-06	0.02931	0.0004014	0.003745	2	3	NCOR1,NCOR2
418	Pubmed	12873973	Glucosylceramide synthase and its functional interaction with RTN-1C regulate chemotherapeutic-induced apoptosis in neuroepithelioma cells.	Pubmed	4.64e-06	0.02931	0.0004014	0.003745	2	3	RTN3,RTN1
419	Pubmed	18852122	Structural basis for nuclear receptor corepressor recruitment by antagonist-liganded androgen receptor.	Pubmed	4.64e-06	0.02931	0.0004014	0.003745	2	3	NCOR1,NCOR2
420	Pubmed	22337871:gr	Regulated clearance of histone deacetylase 3 protects independent formation of nuclear receptor corepressor complexes.	GeneRIF	4.64e-06	0.02931	0.0004014	0.003745	2	3	NCOR1,NCOR2
421	Pubmed	18832723:gr	Sumoylation of peroxisome proliferator-activated receptor gamma by apoptotic cells prevents lipopolysaccharide-induced NCoR removal from kappaB binding sites mediating transrepression of proinflammatory cytokines.	GeneRIF	4.64e-06	0.02931	0.0004014	0.003745	2	3	NCOR1,NCOR2
422	Pubmed	15802375:gr	Cell cycle progression stimulated by tamoxifen-bound estrogen receptor-alpha and promoter-specific effects in breast cancer cells deficient in N-CoR and SMRT.	GeneRIF	4.64e-06	0.02931	0.0004014	0.003745	2	3	NCOR1,NCOR2
423	Pubmed	18852122:gr	Structural basis for nuclear receptor corepressor recruitment by antagonist-liganded androgen receptor.	GeneRIF	4.64e-06	0.02931	0.0004014	0.003745	2	3	NCOR1,NCOR2
424	Pubmed	12149646	PDCD2 is a negative regulator of HCF-1 (C1).	Pubmed	4.64e-06	0.02931	0.0004014	0.003745	2	3	NCOR1,HCFC1
425	Pubmed	21518914:gr	EBV nuclear antigen EBNALP dismisses transcription repressors NCoR and RBPJ from enhancers and EBNA2 increases NCoR-deficient RBPJ DNA binding.	GeneRIF	4.64e-06	0.02931	0.0004014	0.003745	2	3	NCOR1,NCOR2
426	Pubmed	19454010	In vitro nuclear interactome of the HIV-1 Tat protein.	Pubmed	4.919e-06	0.03107	0.0004198	0.003916	5	195	RANBP2,EP400,DYNC1LI1,SPEN,GATAD2B
427	Pubmed	19322201	Ubiquitin-mediated proteolysis of HuR by heat shock.	Pubmed	6.868e-06	0.04338	0.0005783	0.005395	11	1672	SMG7,RBM33,PRRC2C,LPP,ZFR,CLINT1,NR3C1,CTTN,HCFC1,EPB41L1,NLK
428	Pubmed	19595715:gr	Transcriptional integration of TLR2 and TLR4 signaling at the NCoR derepression checkpoint.	GeneRIF	9.272e-06	0.05856	0.0006366	0.005938	2	4	NCOR1,NCOR2
429	Pubmed	15062576	Agonist-antagonist induced coactivator and corepressor interplay on the human androgen receptor.	Pubmed	9.272e-06	0.05856	0.0006366	0.005938	2	4	NCOR2,SPEN
430	Pubmed	18632669	Silencing mediator for retinoid and thyroid hormone receptor and nuclear receptor corepressor attenuate transcriptional activation by the beta-catenin-TCF4 complex.	Pubmed	9.272e-06	0.05856	0.0006366	0.005938	2	4	NCOR1,NCOR2
431	Pubmed	20003447	Nuclear receptor coregulator SNP discovery and impact on breast cancer risk.	Pubmed	9.272e-06	0.05856	0.0006366	0.005938	2	4	NCOR1,NCOR2
432	Pubmed	16129689	Interaction of the Epstein-Barr virus mRNA export factor EB2 with human Spen proteins SHARP, OTT1, and a novel member of the family, OTT3, links Spen proteins with splicing regulation and mRNA export.	Pubmed	9.272e-06	0.05856	0.0006366	0.005938	2	4	NCOR2,SPEN
433	Pubmed	19211732	The retinoid X receptor binding to the thyroid hormone receptor: relationship with cofactor binding and transcriptional activity.	Pubmed	9.272e-06	0.05856	0.0006366	0.005938	2	4	NCOR1,NCOR2
434	Pubmed	17073437	Direct association between the CREB-binding protein (CBP) and nuclear receptor corepressor (N-CoR).	Pubmed	9.272e-06	0.05856	0.0006366	0.005938	2	4	NCOR1,NCOR2
435	Pubmed	15878880	Transcriptional activity of Sp1 is regulated by molecular interactions between the zinc finger DNA binding domain and the inhibitory domain with corepressors, and this interaction is modulated by MEK.	Pubmed	9.272e-06	0.05856	0.0006366	0.005938	2	4	NCOR1,NCOR2
436	Pubmed	18362166:gr	Vitamin D-dependent recruitment of corepressors to vitamin D/retinoid X receptor heterodimers.	GeneRIF	9.272e-06	0.05856	0.0006366	0.005938	2	4	NCOR1,NCOR2
437	Pubmed	20812024	FBI-1 functions as a novel AR co-repressor in prostate cancer cells.	Pubmed	9.272e-06	0.05856	0.0006366	0.005938	2	4	NCOR1,NCOR2
438	Pubmed	12840002	A SANT motif in the SMRT corepressor interprets the histone code and promotes histone deacetylation.	Pubmed	9.272e-06	0.05856	0.0006366	0.005938	2	4	NCOR1,NCOR2
439	Pubmed	22665060	Nuclear import of LASP-1 is regulated by phosphorylation and dynamic protein-protein interactions.	Pubmed	9.272e-06	0.05856	0.0006366	0.005938	2	4	LPP,ZYX
440	Pubmed	9819405	Aberrant recruitment of the nuclear receptor corepressor-histone deacetylase complex by the acute myeloid leukemia fusion partner ETO.	Pubmed	9.272e-06	0.05856	0.0006366	0.005938	2	4	NCOR1,NCOR2
441	Pubmed	16024608	The integrity of the charged pocket in the BTB/POZ domain is essential for the phenotype induced by the leukemia-associated t(11;17) fusion protein PLZF/RARalpha.	Pubmed	9.272e-06	0.05856	0.0006366	0.005938	2	4	NCOR1,NCOR2
442	Pubmed	18362166	Vitamin D-dependent recruitment of corepressors to vitamin D/retinoid X receptor heterodimers.	Pubmed	9.272e-06	0.05856	0.0006366	0.005938	2	4	NCOR1,NCOR2
443	Pubmed	18632669:gr	Silencing mediator for retinoid and thyroid hormone receptor and nuclear receptor corepressor attenuate transcriptional activation by the beta-catenin-TCF4 complex.	GeneRIF	9.272e-06	0.05856	0.0006366	0.005938	2	4	NCOR1,NCOR2
444	Pubmed	20003447:gr	Nuclear receptor coregulator SNP discovery and impact on breast cancer risk.	GeneRIF	9.272e-06	0.05856	0.0006366	0.005938	2	4	NCOR1,NCOR2
445	Pubmed	12522270	Profiling of tyrosine phosphorylation pathways in human cells using mass spectrometry.	Pubmed	9.991e-06	0.0631	0.0006755	0.006302	3	33	LPP,CTTN,BCR
446	Pubmed	25900982	BioID-based Identification of Skp Cullin F-box (SCF)ß-TrCP1/2 E3 Ligase Substrates.	Pubmed	1.005e-05	0.0635	0.0006755	0.006302	5	226	SMG7,DVL1,ZFR,HCFC1,VCPIP1
447	Pubmed	26687479	The variant Polycomb Repressor Complex 1 component PCGF1 interacts with a pluripotency sub-network that includes DPPA4, a regulator of embryogenesis.	Pubmed	1.08e-05	0.06822	0.0007181	0.006698	6	396	NCOR2,EP400,PCLO,NACA,DYNC1LI1,SPEN
448	Pubmed	25515538	A systems-wide screen identifies substrates of the SCFßTrCP ubiquitin ligase.	Pubmed	1.141e-05	0.07206	0.0007506	0.007002	5	232	RANBP2,SMG7,SIPA1L1,NACA,ZFR
449	Pubmed	10860984	The histone deacetylase-3 complex contains nuclear receptor corepressors.	Pubmed	1.544e-05	0.09753	0.0008746	0.008159	2	5	NCOR1,NCOR2
450	Pubmed	15729358	Targeting fusion protein/corepressor contact restores differentiation response in leukemia cells.	Pubmed	1.544e-05	0.09753	0.0008746	0.008159	2	5	NCOR1,NCOR2
451	Pubmed	16030140	Functional interactions with Pit-1 reorganize co-repressor complexes in the living cell nucleus.	Pubmed	1.544e-05	0.09753	0.0008746	0.008159	2	5	NCOR1,NCOR2
452	Pubmed	11865059	Critical residues within the BTB domain of PLZF and Bcl-6 modulate interaction with corepressors.	Pubmed	1.544e-05	0.09753	0.0008746	0.008159	2	5	NCOR1,NCOR2
453	Pubmed	15286784	Reticulon family members modulate BACE1 activity and amyloid-beta peptide generation.	Pubmed	1.544e-05	0.09753	0.0008746	0.008159	2	5	RTN3,RTN1
454	Pubmed	10809664	A core SMRT corepressor complex containing HDAC3 and TBL1, a WD40-repeat protein linked to deafness.	Pubmed	1.544e-05	0.09753	0.0008746	0.008159	2	5	NCOR1,NCOR2
455	Pubmed	21143702	Expression of nuclear receptor corepressors and class I histone deacetylases in astrocytic gliomas.	Pubmed	1.544e-05	0.09753	0.0008746	0.008159	2	5	NCOR1,NCOR2
456	Pubmed	15531890	Specific peptide interference reveals BCL6 transcriptional and oncogenic mechanisms in B-cell lymphoma cells.	Pubmed	1.544e-05	0.09753	0.0008746	0.008159	2	5	NCOR1,NCOR2
457	Pubmed	21088000	Epigenetic control of a VDR-governed feed-forward loop that regulates p21(waf1/cip1) expression and function in non-malignant prostate cells.	Pubmed	1.544e-05	0.09753	0.0008746	0.008159	2	5	NCOR1,NCOR2
458	Pubmed	14593076	Antiandrogen effects of mifepristone on coactivator and corepressor interactions with the androgen receptor.	Pubmed	1.544e-05	0.09753	0.0008746	0.008159	2	5	NCOR1,NCOR2
459	Pubmed	21475249	Ataxin-1 and Brother of ataxin-1 are components of the Notch signalling pathway.	Pubmed	1.544e-05	0.09753	0.0008746	0.008159	2	5	NCOR2,ATXN1
460	Pubmed	16712523	Involvement of the SMRT/NCoR-HDAC3 complex in transcriptional repression by the CNOT2 subunit of the human Ccr4-Not complex.	Pubmed	1.544e-05	0.09753	0.0008746	0.008159	2	5	NCOR1,NCOR2
461	Pubmed	16033423	The POZ/BTB protein NAC1 interacts with two different histone deacetylases in neuronal-like cultures.	Pubmed	1.544e-05	0.09753	0.0008746	0.008159	2	5	NCOR1,NCOR2
462	Pubmed	21143702:gr	Expression of nuclear receptor corepressors and class I histone deacetylases in astrocytic gliomas.	GeneRIF	1.544e-05	0.09753	0.0008746	0.008159	2	5	NCOR1,NCOR2
463	Pubmed	23703729	Epigenetic regulation of MicroRNA-122 by peroxisome proliferator activated receptor-gamma and hepatitis b virus X protein in hepatocellular carcinoma cells.	Pubmed	1.544e-05	0.09753	0.0008746	0.008159	2	5	NCOR1,NCOR2
464	Pubmed	22558309	Intersectin (ITSN) family of scaffolds function as molecular hubs in protein interaction networks.	Pubmed	1.551e-05	0.09796	0.0008746	0.008159	4	118	DLGAP1,AGFG1,AHDC1,PICALM
465	Pubmed	23443559	LGALS3BP regulates centriole biogenesis and centrosome hypertrophy in cancer cells.	Pubmed	1.568e-05	0.09904	0.0008765	0.008176	7	639	NCOR2,PRRC2C,PCLO,RAB11FIP5,CLINT1,PPFIA3,SRRM2
466	Pubmed	18660489:gr	Multiple genetic variants along candidate pathways influence plasma high-density lipoprotein cholesterol concentrations.	GeneRIF	1.634e-05	0.1032	0.0008976	0.008373	5	250	NCOR1,NCOR2,SORBS1,NR3C1,MEF2C
467	Pubmed	18660489	Multiple genetic variants along candidate pathways influence plasma high-density lipoprotein cholesterol concentrations.	Pubmed	1.634e-05	0.1032	0.0008976	0.008373	5	250	NCOR1,NCOR2,SORBS1,NR3C1,MEF2C
468	Pubmed	11818547	Casein kinase I phosphorylates and destabilizes the beta-catenin degradation complex.	Pubmed	2.314e-05	0.1462	0.001179	0.011	2	6	CSNK1D,DVL1
469	Pubmed	11997503	The transcription factor B-Myb is maintained in an inhibited state in target cells through its interaction with the nuclear corepressors N-CoR and SMRT.	Pubmed	2.314e-05	0.1462	0.001179	0.011	2	6	NCOR1,NCOR2
470	Pubmed	19131338:gr	Identification and characterization of a novel nuclear protein complex involved in nuclear hormone receptor-mediated gene regulation.	GeneRIF	2.314e-05	0.1462	0.001179	0.011	2	6	HCFC1,EMSY
471	Pubmed	9878542	The interaction of the vitamin D receptor with nuclear receptor corepressors and coactivators.	Pubmed	2.314e-05	0.1462	0.001179	0.011	2	6	NCOR1,NCOR2
472	Pubmed	12460926	AML-associated translocation products block vitamin D(3)-induced differentiation by sequestering the vitamin D(3) receptor.	Pubmed	2.314e-05	0.1462	0.001179	0.011	2	6	NCOR1,NCOR2
473	Pubmed	10640275	Nuclear receptor corepressors partner with class II histone deacetylases in a Sin3-independent repression pathway.	Pubmed	2.314e-05	0.1462	0.001179	0.011	2	6	NCOR1,NCOR2
474	Pubmed	14985122	Ski-interacting protein, a bifunctional nuclear receptor coregulator that interacts with N-CoR/SMRT and p300.	Pubmed	2.314e-05	0.1462	0.001179	0.011	2	6	NCOR1,NCOR2
475	Pubmed	14734538	Physical and functional interaction of the active zone proteins, CAST, RIM1, and Bassoon, in neurotransmitter release.	Pubmed	2.314e-05	0.1462	0.001179	0.011	2	6	PCLO,BSN
476	Pubmed	11509652	The SMRT and N-CoR corepressors are activating cofactors for histone deacetylase 3.	Pubmed	2.314e-05	0.1462	0.001179	0.011	2	6	NCOR1,NCOR2
477	Pubmed	15604093	Automated yeast two-hybrid screening for nuclear receptor-interacting proteins.	Pubmed	2.483e-05	0.1568	0.001254	0.0117	4	133	NCOR1,NCOR2,NR3C1,SPEN
478	Pubmed	21258344	Chemoproteomics profiling of HDAC inhibitors reveals selective targeting of HDAC complexes.	Pubmed	2.571e-05	0.1624	0.001289	0.01202	3	45	NCOR1,NCOR2,GATAD2B
479	Pubmed	23602568	The protein interaction landscape of the human CMGC kinase group.	Pubmed	2.655e-05	0.1677	0.001321	0.01232	7	694	RANBP2,EP400,SIPA1L1,TNKS1BP1,SRRM2,EPB41L1,NLK
480	Pubmed	19955185	SUMOylation of human peroxisome proliferator-activated receptor alpha inhibits its trans-activity through the recruitment of the nuclear corepressor NCoR.	Pubmed	3.237e-05	0.2045	0.001526	0.01423	2	7	NCOR1,NCOR2
481	Pubmed	15832170	The histone-binding code of nuclear receptor co-repressors matches the substrate specificity of histone deacetylase 3.	Pubmed	3.237e-05	0.2045	0.001526	0.01423	2	7	NCOR1,NCOR2
482	Pubmed	11804585	Enzymatic activity associated with class II HDACs is dependent on a multiprotein complex containing HDAC3 and SMRT/N-CoR.	Pubmed	3.237e-05	0.2045	0.001526	0.01423	2	7	NCOR1,NCOR2
483	Pubmed	15454082	MTA3 and the Mi-2/NuRD complex regulate cell fate during B lymphocyte differentiation.	Pubmed	3.237e-05	0.2045	0.001526	0.01423	2	7	NCOR1,NCOR2
484	Pubmed	19131338	Identification and characterization of a novel nuclear protein complex involved in nuclear hormone receptor-mediated gene regulation.	Pubmed	3.237e-05	0.2045	0.001526	0.01423	2	7	HCFC1,EMSY
485	Pubmed	25612671	Identification and characterization of TMEM33 as a reticulon-binding protein.	Pubmed	3.237e-05	0.2045	0.001526	0.01423	2	7	RTN3,RTN1
486	Pubmed	12832288	A reticular rhapsody: phylogenic evolution and nomenclature of the RTN/Nogo gene family.	Pubmed	3.237e-05	0.2045	0.001526	0.01423	2	7	RTN3,RTN1
487	Pubmed	19615732	Defining the human deubiquitinating enzyme interaction landscape.	Pubmed	3.687e-05	0.2329	0.001725	0.01609	8	1005	SIPA1L1,NFRKB,ZFR,CLINT1,SRRM2,BCR,HCFC1,VCPIP1
488	Pubmed	9455477	Prediction of the coding sequences of unidentified human genes. VIII. 78 new cDNA clones from brain which code for large proteins in vitro.	Pubmed	3.979e-05	0.2513	0.001848	0.01724	3	52	SIPA1L1,BSN,DNAJC6
489	Pubmed	24711643	Identifying biological pathways that underlie primordial short stature using network analysis.	Pubmed	4.206e-05	0.2657	0.001905	0.01777	8	1024	ZC3H14,RANBP2,EP400,NACA,ZFR,CTTN,SRRM2,SPEN
490	Pubmed	9405624	Cloning and characterization of a corepressor and potential component of the nuclear hormone receptor repression complex.	Pubmed	4.313e-05	0.2724	0.001905	0.01777	2	8	NCOR1,NCOR2
491	Pubmed	15175761	Sirt1 promotes fat mobilization in white adipocytes by repressing PPAR-gamma.	Pubmed	4.313e-05	0.2724	0.001905	0.01777	2	8	NCOR1,NCOR2
492	Pubmed	11430826	Role of PML and PML-RARalpha in Mad-mediated transcriptional repression.	Pubmed	4.313e-05	0.2724	0.001905	0.01777	2	8	NCOR1,NCOR2
493	Pubmed	16606617	Additional sex comb-like 1 (ASXL1), in cooperation with SRC-1, acts as a ligand-dependent coactivator for retinoic acid receptor.	Pubmed	4.313e-05	0.2724	0.001905	0.01777	2	8	NCOR1,NR3C1
494	Pubmed	22773187	Dual functions of DP1 promote biphasic Wnt-on and Wnt-off states during anteroposterior neural patterning.	Pubmed	4.313e-05	0.2724	0.001905	0.01777	2	8	DVL1,NLK
495	Pubmed	18500350	SUMOylation of Krüppel-like transcription factor 5 acts as a molecular switch in transcriptional programs of lipid metabolism involving PPAR-delta.	Pubmed	4.313e-05	0.2724	0.001905	0.01777	2	8	NCOR1,NCOR2
496	Pubmed	21532573	Sox2 cooperates with Chd7 to regulate genes that are mutated in human syndromes.	Pubmed	4.972e-05	0.3141	0.002181	0.02034	3	56	NCOR1,NCOR2,GATAD2B
497	Pubmed	17620599	Functional specialization of beta-arrestin interactions revealed by proteomic analysis.	Pubmed	5.066e-05	0.32	0.002207	0.02058	5	317	RAB11FIP5,BSN,CTTN,SRRM2,ZYX
498	Pubmed	12659632	Analysis of zinc-fingers and homeoboxes (ZHX)-1-interacting proteins: molecular cloning and characterization of a member of the ZHX family, ZHX3.	Pubmed	5.541e-05	0.35	0.002287	0.02134	2	9	ATXN1,ZYX
499	Pubmed	24821727	Role of promyelocytic leukemia zinc finger (PLZF) in cell proliferation and cyclin-dependent kinase inhibitor 1A (p21WAF/CDKN1A) gene repression.	Pubmed	5.541e-05	0.35	0.002287	0.02134	2	9	NCOR1,NCOR2
500	Pubmed	19244234	Proto-oncogene FBI-1 represses transcription of p21CIP1 by inhibition of transcription activation by p53 and Sp1.	Pubmed	5.541e-05	0.35	0.002287	0.02134	2	9	NCOR1,NCOR2
501	Pubmed	7566114	Ligand-independent repression by the thyroid hormone receptor mediated by a nuclear receptor co-repressor.	Pubmed	5.541e-05	0.35	0.002287	0.02134	2	9	NCOR1,NCOR2
502	Pubmed	20935208	Differential requirement of histone acetylase and deacetylase activities for IRF5-mediated proinflammatory cytokine expression.	Pubmed	5.541e-05	0.35	0.002287	0.02134	2	9	NCOR1,NCOR2
503	Pubmed	10944117	Both corepressor proteins SMRT and N-CoR exist in large protein complexes containing HDAC3.	Pubmed	5.541e-05	0.35	0.002287	0.02134	2	9	NCOR1,NCOR2
504	Pubmed	23640055	Nuclear monomeric integrin ¿v in cancer cells is a coactivator regulated by thyroid hormone.	Pubmed	5.541e-05	0.35	0.002287	0.02134	2	9	NCOR1,NCOR2
505	Pubmed	11466315	Human HDAC7 histone deacetylase activity is associated with HDAC3 in vivo.	Pubmed	5.541e-05	0.35	0.002287	0.02134	2	9	NCOR1,NCOR2
506	Pubmed	17474147	Systematic identification of SH3 domain-mediated human protein-protein interactions by peptide array target screening.	Pubmed	6.124e-05	0.3868	0.002512	0.02343	5	330	TNIK,DLGAP1,ANK2,PPFIA3,SPEN
507	Pubmed	11931768	The N-CoR-HDAC3 nuclear receptor corepressor complex inhibits the JNK pathway through the integral subunit GPS2.	Pubmed	6.92e-05	0.4371	0.002766	0.02581	2	10	NCOR1,NCOR2
508	Pubmed	10852916	Synucleins are a novel class of substrates for G protein-coupled receptor kinases.	Pubmed	6.92e-05	0.4371	0.002766	0.02581	2	10	CSNK1D,SNCB
509	Pubmed	10898795	BCoR, a novel corepressor involved in BCL-6 repression.	Pubmed	6.92e-05	0.4371	0.002766	0.02581	2	10	NCOR1,NCOR2
510	Pubmed	12738788	Full activation of estrogen receptor alpha activation function-1 induces proliferation of breast cancer cells.	Pubmed	6.92e-05	0.4371	0.002766	0.02581	2	10	NCOR1,NCOR2
511	Pubmed	15117958	90-kDa ribosomal S6 kinase is a direct target for the nuclear fibroblast growth factor receptor 1 (FGFR1): role in FGFR1 signaling.	Pubmed	8.452e-05	0.5338	0.003336	0.03112	2	11	RTN3,RTN1
512	Pubmed	10049357	Ski is a component of the histone deacetylase complex required for transcriptional repression by Mad and thyroid hormone receptor.	Pubmed	8.452e-05	0.5338	0.003336	0.03112	2	11	NCOR1,NCOR2
513	Pubmed	15342556	Sequence comparison of human and mouse genes reveals a homologous block structure in the promoter regions.	Pubmed	9.209e-05	0.5817	0.003424	0.03194	8	1146	ATXN1,RBM33,DVL1,SYNPO,CLINT1,ABLIM3,DNAJC6,MEF2C
514	Pubmed	15536134	Recruitment of IkappaBalpha to the hes1 promoter is associated with transcriptional repression.	Pubmed	0.0001013	0.64	0.003424	0.03194	2	12	NCOR1,NCOR2
515	Pubmed	9702189	SAP30, a component of the mSin3 corepressor complex involved in N-CoR-mediated repression by specific transcription factors.	Pubmed	0.0001013	0.64	0.003424	0.03194	2	12	NCOR1,NCOR2
516	Pubmed	25241761	Using an in situ proximity ligation assay to systematically profile endogenous protein-protein interactions in a pathway network.	Pubmed	0.0001061	0.6701	0.003424	0.03194	5	371	CSNK1D,DVL1,CTTN,BCR,NLK
517	Pubmed	21832049	Interactions of pathological hallmark proteins: tubulin polymerization promoting protein/p25, beta-amyloid, and alpha-synuclein.	Pubmed	0.000118	0.7453	0.003424	0.03194	10	1893	MAP2,TEX2,CSNK1D,AGFG1,SRRM2,AHDC1,PLIN3,EPB41L1,DMTN,CCDC40
518	Pubmed	22286099	The LIMD1 protein bridges an association between the prolyl hydroxylases and VHL to repress HIF-1 activity.	Pubmed	0.0001197	0.7558	0.003424	0.03194	2	13	LPP,ZYX
519	Pubmed	14527417	N-CoR mediates DNA methylation-dependent repression through a methyl CpG binding protein Kaiso.	Pubmed	0.0001197	0.7558	0.003424	0.03194	2	13	NCOR1,NCOR2
520	Pubmed	15681609	Corepressors selectively control the transcriptional activity of PPARgamma in adipocytes.	Pubmed	0.0001395	0.881	0.003424	0.03194	2	14	NCOR1,NCOR2
521	Pubmed	22294699	Identification and characterization of nardilysin as a novel dimethyl H3K4-binding protein involved in transcriptional regulation.	Pubmed	0.0001395	0.881	0.003424	0.03194	2	14	NCOR1,NCOR2
522	Pubmed	15001550	Transcriptional cofactors exhibit differential preference toward peroxisome proliferator-activated receptors alpha and delta in uterine cells.	Pubmed	0.0001395	0.881	0.003424	0.03194	2	14	NCOR1,NCOR2
523	Pubmed	16565220	Phosphoproteome analysis of the human mitotic spindle.	Pubmed	0.000146	0.922	0.003424	0.03194	4	210	RANBP2,NFRKB,DYNC1LI1,SRRM2
524	Pubmed	25281560	Proximity biotinylation and affinity purification are complementary approaches for the interactome mapping of chromatin-associated protein complexes.	Pubmed	0.0001489	0.9402	0.003424	0.03194	6	636	EP400,CLINT1,SPEN,ZYX,PLIN3,VCPIP1
525	Pubmed	22139419	New gene functions in megakaryopoiesis and platelet formation.	Pubmed	0.0001552	0.9803	0.003424	0.03194	3	82	SYN2,JMJD1C,MEF2C
526	Pubmed	12628926	Purification and functional characterization of the human N-CoR complex: the roles of HDAC3, TBL1 and TBLR1.	Pubmed	0.0001608	1	0.003424	0.03194	2	15	NCOR1,NCOR2
527	Pubmed	17242407	Phosphorylation of thyroid hormone receptor-associated nuclear receptor corepressor holocomplex by the DNA-dependent protein kinase enhances its histone deacetylase activity.	Pubmed	0.0001608	1	0.003424	0.03194	2	15	NCOR1,NCOR2
528	Pubmed	20412773	The Hippo pathway regulates Wnt/beta-catenin signaling.	Pubmed	0.0001608	1	0.003424	0.03194	2	15	CSNK1D,DVL1
529	Pubmed	12007404	An induced Ets repressor complex regulates growth arrest during terminal macrophage differentiation.	Pubmed	0.0001837	1	0.003424	0.03194	2	16	NCOR1,NCOR2
530	Pubmed	11013263	A novel nuclear receptor corepressor complex, N-CoR, contains components of the mammalian SWI/SNF complex and the corepressor KAP-1.	Pubmed	0.0001837	1	0.003424	0.03194	2	16	NCOR1,NCOR2
531	Pubmed	18950845:gr	Evaluating new candidate SNPs as low penetrance risk factors in sporadic breast cancer: a two-stage Spanish case-control study.	GeneRIF	0.0001913	1	0.003424	0.03194	3	88	NCOR2,MEF2C,EMSY
532	Pubmed	18950845	Evaluating new candidate SNPs as low penetrance risk factors in sporadic breast cancer: a two-stage Spanish case-control study.	Pubmed	0.0001978	1	0.003424	0.03194	3	89	NCOR2,MEF2C,EMSY
533	Pubmed	19183483:gr	Screening and association testing of common coding variation in steroid hormone receptor co-activator and co-repressor genes in relation to breast cancer risk: the Multiethnic Cohort.	GeneRIF	0.000208	1	0.003424	0.03194	2	17	NCOR1,NCOR2
534	Pubmed	19183483	Screening and association testing of common coding variation in steroid hormone receptor co-activator and co-repressor genes in relation to breast cancer risk: the Multiethnic Cohort.	Pubmed	0.000208	1	0.003424	0.03194	2	17	NCOR1,NCOR2
535	Pubmed	16169070	A human protein-protein interaction network: a resource for annotating the proteome.	Pubmed	0.0002449	1	0.003424	0.03194	9	1684	SMG7,LPP,NACA,DVL1,SNCB,CTTN,BCR,PLIN3,DMTN
536	Pubmed	23211419	Identification and selected reaction monitoring (SRM) quantification of endocytosis factors associated with Numb.	Pubmed	0.0002611	1	0.003424	0.03194	2	19	SRRM2,BCR
537	Pubmed	21145461	Dynamics of cullin-RING ubiquitin ligase network revealed by systematic quantitative proteomics.	Pubmed	0.0002615	1	0.003424	0.03194	9	1699	RANBP2,NACA,NFRKB,DYNC1LI1,ZFR,CLINT1,CTTN,SRRM2,HCFC1
538	Pubmed	22190034	Global landscape of HIV-human protein complexes.	Pubmed	0.0002785	1	0.003424	0.03194	5	457	NCOR1,RANBP2,DYNC1LI1,RTN3,SRRM2
539	Pubmed	11214970	Prediction of the coding sequences of unidentified human genes. XIX. The complete sequences of 100 new cDNA clones from brain which code for large proteins in vitro.	Pubmed	0.0002956	1	0.003424	0.03194	3	102	DAB2IP,TEX2,TNKS1BP1
540	Pubmed	10470851	Prediction of the coding sequences of unidentified human genes. XIV. The complete sequences of 100 new cDNA clones from brain which code for large proteins in vitro.	Pubmed	0.0003129	1	0.003424	0.03194	3	104	NCOR1,PRRC2C,SYNPO
541	Pubmed	9205841	Prediction of the coding sequences of unidentified human genes. VII. The complete sequences of 100 new cDNA clones from brain which can code for large proteins in vitro.	Pubmed	0.0003129	1	0.003424	0.03194	3	104	SRRM2,CIC,EPB41L1
542	Pubmed	11877444	T0070907, a selective ligand for peroxisome proliferator-activated receptor gamma, functions as an antagonist of biochemical and cellular activities.	Pubmed	0.0003201	1	0.003424	0.03194	2	21	NCOR1,NCOR2
543	Pubmed	26950368	Diverse functions of myosin VI elucidated by an isoform-specific ¿-helix domain.	Pubmed	0.0003518	1	0.003424	0.03194	2	22	CLINT1,PICALM
544	Pubmed	9225980	cDNAs with long CAG trinucleotide repeats from human brain.	Pubmed	0.000385	1	0.003424	0.03194	2	23	NCOR2,EP400
545	Pubmed	21282530	Interaction proteomics analysis of polycomb proteins defines distinct PRC1 complexes in mammalian cells.	Pubmed	0.0004309	1	0.003424	0.03194	3	116	NCOR2,ZFR,AHDC1
546	Pubmed	18854154	Global analysis of host-pathogen interactions that regulate early-stage HIV-1 replication.	Pubmed	0.000453	1	0.003424	0.03194	4	283	RANBP2,RTN3,SPEN,ZYX
547	Pubmed	22412018	A promiscuous biotin ligase fusion protein identifies proximal and interacting proteins in mammalian cells.	Pubmed	0.0004874	1	0.003424	0.03194	3	121	RANBP2,CTTN,HCFC1
548	Pubmed	22681889	The mRNA-bound proteome and its global occupancy profile on protein-coding transcripts.	Pubmed	0.0005219	1	0.003424	0.03194	6	805	ZC3H14,RBM33,PRRC2C,ZFR,SRRM2,SPEN
549	Pubmed	8125298	Oligo-capping: a simple method to replace the cap structure of eukaryotic mRNAs with oligoribonucleotides.	Pubmed	0.0005475	1	0.003424	0.03194	9	1881	NACA,DYNC1LI1,RTN3,NR3C1,CTTN,ABLIM3,WDR13,PLIN3,VCPIP1
550	Pubmed	12421765	Protein-protein interactions between large proteins: two-hybrid screening using a functionally classified library composed of long cDNAs.	Pubmed	0.0006007	1	0.003424	0.03194	3	130	EP400,SIPA1L1,SORBS1
551	Pubmed	17577209	The interactome of the histone gene regulatory factor HiNF-P suggests novel cell cycle related roles in transcriptional control and RNA processing.	Pubmed	0.0006149	1	0.003424	0.03194	2	29	PRRC2C,SRRM2
552	Pubmed	23817571	Meta-analysis of genome-wide association studies identifies ten loci influencing allergic sensitization.	Pubmed	0.0007493	1	0.003424	0.03194	2	32	LPP,EMSY
553	Pubmed	25184681	Systematic screening reveals a role for BRCA1 in the response to transcription-associated DNA damage.	Pubmed	0.0008919	1	0.003424	0.03194	3	149	CSNK1D,ABLIM3,GATAD2B
554	Pubmed	25231870	Parent-of-origin-specific allelic associations among 106 genomic loci for age at menarche.	Pubmed	0.0008919	1	0.003424	0.03194	3	149	DLGAP1,MKL2,DNAJC6
555	Pubmed	24332808	PRP19 transforms into a sensor of RPA-ssDNA after DNA damage and drives ATR activation via a ubiquitin-mediated circuitry.	Pubmed	0.000898	1	0.003424	0.03194	4	340	ZFR,CLINT1,CTTN,HCFC1
556	Pubmed	17043677	Disrupted in Schizophrenia 1 Interactome: evidence for the close connectivity of risk genes and a potential synaptic basis for schizophrenia.	Pubmed	0.0009269	1	0.003424	0.03194	3	151	TNIK,NCOR2,ANK2
558	Pubmed	22952844	Targeted ubiquitination and degradation of G-protein-coupled receptor kinase 5 by the DDB1-CUL4 ubiquitin ligase complex.	Pubmed	0.001018	1	0.003424	0.03194	3	156	RAB11FIP5,SRRM2,BCR
559	Pubmed	26167880	SR protein kinases promote splicing of nonconsensus introns.	Pubmed	0.00112	1	0.003424	0.03194	4	361	PRRC2C,SRRM2,SPEN,JMJD1C
560	Pubmed	22113938	A bead-based approach for large-scale identification of in vitro kinase substrates.	Pubmed	0.001155	1	0.003424	0.03194	3	163	RBM33,TNKS1BP1,SRRM2
561	Pubmed	22032841:gr	Reduced glucocorticoid receptor expression and function in airway neutrophils.	GeneRIF	0.001255	1	0.003424	0.03194	1	1	NR3C1
562	Pubmed	12768012	Targeting of the human immunodeficiency virus type 1 envelope to the trans-Golgi network through binding to TIP47 is required for env incorporation into virions and infectivity.	Pubmed	0.001255	1	0.003424	0.03194	1	1	PLIN3
563	Pubmed	18373558	Band 4.1 proteins are expressed in the retina and interact with both isoforms of the metabotropic glutamate receptor type 8.	Pubmed	0.001255	1	0.003424	0.03194	1	1	EPB41L1
564	Pubmed	18983327:gr	A 5-year follow-up study of 3 polymorphisms in the human glucocorticoid receptor gene in relation to obesity, hypertension, and diabetes.	GeneRIF	0.001255	1	0.003424	0.03194	1	1	NR3C1
565	Pubmed	19432593	Oestradiol and SERM treatments influence oestrogen receptor coregulator gene expression in human skeletal muscle cells.	Pubmed	0.001255	1	0.003424	0.03194	1	1	NCOR2
566	Pubmed	15037600	VCIP135 acts as a deubiquitinating enzyme during p97-p47-mediated reassembly of mitotic Golgi fragments.	Pubmed	0.001255	1	0.003424	0.03194	1	1	VCPIP1
567	Pubmed	18958157	Dibutyltin disrupts glucocorticoid receptor function and impairs glucocorticoid-induced suppression of cytokine production.	Pubmed	0.001255	1	0.003424	0.03194	1	1	NR3C1
568	Pubmed	23820903	Determinants of the heightened activity of glucocorticoid receptor translational isoforms.	Pubmed	0.001255	1	0.003424	0.03194	1	1	NR3C1
569	Pubmed	7264103	Glucocorticoid receptors in normal human eosinophils: comparison with neutrophils.	Pubmed	0.001255	1	0.003424	0.03194	1	1	NR3C1
570	Pubmed	16697006:gr	Cortactin binding to F-actin revealed by electron microscopy and 3D reconstruction.	GeneRIF	0.001255	1	0.003424	0.03194	1	1	CTTN
571	Pubmed	15271586:gr	Positive association between synapsin II and schizophrenia.	GeneRIF	0.001255	1	0.003424	0.03194	1	1	SYN2
572	Pubmed	19051288:gr	Glucocorticoid receptor gene polymorphisms and childhood adversity are associated with depression: New evidence for a gene-environment interaction.	GeneRIF	0.001255	1	0.003424	0.03194	1	1	NR3C1
573	Pubmed	21438141	Glucocorticoid receptor haplotype is associated with a decreased risk of delirium in the elderly.	Pubmed	0.001255	1	0.003424	0.03194	1	1	NR3C1
574	Pubmed	16847569	Co-involvement of the mitochondria and endoplasmic reticulum in cell death induced by the novel ER-targeted protein HAP.	Pubmed	0.001255	1	0.003424	0.03194	1	1	RTN3
575	Pubmed	17184882	Glucocorticoid receptor variant and risk of dementia and white matter lesions.	Pubmed	0.001255	1	0.003424	0.03194	1	1	NR3C1
576	Pubmed	16849409	A functional polymorphism in the glucocorticoid receptor gene and its relation to cardiovascular disease risk in familial hypercholesterolemia.	Pubmed	0.001255	1	0.003424	0.03194	1	1	NR3C1
577	Pubmed	18752469:gr	Alternative splicing determines the interaction of SMRT isoforms with nuclear receptor-DNA complexes.	GeneRIF	0.001255	1	0.003424	0.03194	1	1	NCOR2
578	Pubmed	21164266:gr	Glucocorticoid resistance.	GeneRIF	0.001255	1	0.003424	0.03194	1	1	NR3C1
579	Pubmed	21355091:gr	The dominant negative ß isoform of the glucocorticoid receptor is uniquely expressed in erythroid cells expanded from polycythemia vera patients.	GeneRIF	0.001255	1	0.003424	0.03194	1	1	NR3C1
580	Pubmed	26022162	Prognostic significance of Nemo-like kinase expression in patients with hepatocellular carcinoma.	Pubmed	0.001255	1	0.003424	0.03194	1	1	NLK
581	Pubmed	20841450:gr	Glucocorticoid receptor gene haplotypes are not associated with birth anthropometry, blood pressure, glucose and insulin concentrations, and body composition in subjects born small for gestational age.	GeneRIF	0.001255	1	0.003424	0.03194	1	1	NR3C1
582	Pubmed	18248637:gr	The relationship between cortisol, muscle mass and muscle strength in older persons and the role of genetic variations in the glucocorticoid receptor.	GeneRIF	0.001255	1	0.003424	0.03194	1	1	NR3C1
583	Pubmed	23317202:gr	Five most common prognostically important fusion oncogenes are detected in the majority of Pakistani pediatric acute lymphoblastic leukemia patients and are strongly associated with disease biology and treatment outcome.	GeneRIF	0.001255	1	0.003424	0.03194	1	1	BCR
584	Pubmed	15356129:gr	Expression of the glucocorticoid receptor from the 1A promoter correlates with T lymphocyte sensitivity to glucocorticoid-induced cell death.	GeneRIF	0.001255	1	0.003424	0.03194	1	1	NR3C1
585	Pubmed	1020939	[Antagonistic interrelationships between the staphylococci and Sarcina isolated from the upper respiratory tracts of virtually healthy persons].	Pubmed	0.001255	1	0.003424	0.03194	1	1	SPEN
586	Pubmed	20156759:gr	Glucocorticoid receptor gene polymorphisms and potential association to chronic obstructive pulmonary disease susceptibility and severity.	GeneRIF	0.001255	1	0.003424	0.03194	1	1	NR3C1
587	Pubmed	16631477	A Ph-negative chronic myeloid leukemia with a complex BCR/ABL rearrangement and a t(6;9)(p21;q34.1).	Pubmed	0.001255	1	0.003424	0.03194	1	1	BCR
588	Pubmed	19782477:gr	Differential expression of glucocorticoid receptor transcripts in major depressive disorder is not epigenetically programmed.	GeneRIF	0.001255	1	0.003424	0.03194	1	1	NR3C1
589	Pubmed	23487024	A CALM-derived nuclear export signal is essential for CALM-AF10-mediated leukemogenesis.	Pubmed	0.001255	1	0.003424	0.03194	1	1	PICALM
590	Pubmed	19885550:gr	alpha-tocopheryl phosphate suppresses tumor invasion concurrently with dynamic morphological changes and delocalization of cortactin from invadopodia.	GeneRIF	0.001255	1	0.003424	0.03194	1	1	CTTN
591	Pubmed	17939855:gr	Immunohistochemical study of N-epsilon-carboxymethyl lysine (CML) in human brain: relation to vascular dementia.	GeneRIF	0.001255	1	0.003424	0.03194	1	1	BCR
592	Pubmed	16481037:gr	Adaphostin and bortezomib induce oxidative injury and apoptosis in imatinib mesylate-resistant hematopoietic cells expressing mutant forms of Bcr/Abl.	GeneRIF	0.001255	1	0.003424	0.03194	1	1	BCR
593	Pubmed	22896000:gr	Phase 2 study of subcutaneous omacetaxine mepesuccinate after TKI failure in patients with chronic-phase CML with T315I mutation.	GeneRIF	0.001255	1	0.003424	0.03194	1	1	BCR
594	Pubmed	17435594:gr	Localization of the active zone proteins CAST, ELKS, and Piccolo at neuromuscular junctions.	GeneRIF	0.001255	1	0.003424	0.03194	1	1	PCLO
595	Pubmed	20573981	Transgene rescue identifies an essential function for Drosophila beta spectrin in the nervous system and a selective requirement for ankyrin-2-binding activity.	Pubmed	0.001255	1	0.003424	0.03194	1	1	ANK2
596	Pubmed	19067742	Correlation of BCR/ABL transcript variants with patients' characteristics in childhood chronic myeloid leukaemia.	Pubmed	0.001255	1	0.003424	0.03194	1	1	BCR
597	Pubmed	15746190:gr	Increased expression of the glucocorticoid receptor-A translational isoform as a result of the ER22/23EK polymorphism.	GeneRIF	0.001255	1	0.003424	0.03194	1	1	NR3C1
598	Pubmed	16449534:gr	Serial measurement of BCR-ABL transcripts in the peripheral blood after allogeneic stem cell transplantation for chronic myeloid leukemia: an attempt to define patients who may not require further therapy.	GeneRIF	0.001255	1	0.003424	0.03194	1	1	BCR
599	Pubmed	20042713:gr	Reduced viability of mice with lung epithelial-specific knockout of glucocorticoid receptor.	GeneRIF	0.001255	1	0.003424	0.03194	1	1	NR3C1
600	Pubmed	16809634:gr	Importin 13 regulates nuclear import of the glucocorticoid receptor in airway epithelial cells.	GeneRIF	0.001255	1	0.003424	0.03194	1	1	NR3C1
601	Pubmed	22230800:gr	Prevalence and dynamics of bcr-abl kinase domain mutations during imatinib treatment differ in patients with newly diagnosed and recurrent bcr-abl positive acute lymphoblastic leukemia.	GeneRIF	0.001255	1	0.003424	0.03194	1	1	BCR
602	Pubmed	16596225	Quantitative real-time RT-PCR monitoring of BCR-ABL in chronic myelogenous leukemia shows lack of agreement in blood and bone marrow samples.	Pubmed	0.001255	1	0.003424	0.03194	1	1	BCR
603	Pubmed	17490654	Non-genomic effects of ginsenoside-Re in endothelial cells via glucocorticoid receptor.	Pubmed	0.001255	1	0.003424	0.03194	1	1	NR3C1
604	Pubmed	26471467	Pretreatment biopsy analysis of DAB2IP identifies subpopulation of high-risk prostate cancer patients with worse survival following radiation therapy.	Pubmed	0.001255	1	0.003424	0.03194	1	1	DAB2IP
605	Pubmed	26938822	Association of the glucocorticoid receptor gene polymorphisms and their interaction with stressful life events in Polish adolescent girls with anorexia nervosa.	Pubmed	0.001255	1	0.003424	0.03194	1	1	NR3C1
606	Pubmed	19451273:gr	TIP47 functions in the biogenesis of lipid droplets.	GeneRIF	0.001255	1	0.003424	0.03194	1	1	PLIN3
607	Pubmed	12883684:gr	Up-regulation and overproduction of DVL-1, the human counterpart of the Drosophila dishevelled gene, in cervical squamous cell carcinoma.	GeneRIF	0.001255	1	0.003424	0.03194	1	1	DVL1
609	Pubmed	12711001	Overexpressed glucocorticoid receptor negatively regulates gene expression under conditions that favour accumulation of non-hormone-binding forms of the receptor.	Pubmed	0.001255	1	0.003424	0.03194	1	1	NR3C1
610	Pubmed	16261345	Dominant expression of 85-kDa form of cortactin in colorectal cancer.	Pubmed	0.001255	1	0.003424	0.03194	1	1	CTTN
611	Pubmed	23248291:gr	Endothelial glucocorticoid receptor is required for protection against sepsis.	GeneRIF	0.001255	1	0.003424	0.03194	1	1	NR3C1
612	Pubmed	23056290	Association study of gene LPP in women with polycystic ovary syndrome.	Pubmed	0.001255	1	0.003424	0.03194	1	1	LPP
613	Pubmed	15784678:gr	NACA is a positive regulator of human erythroid-cell differentiation.	GeneRIF	0.001255	1	0.003424	0.03194	1	1	NACA
614	Pubmed	14578211:gr	Altered epithelial cell proportions in the fetal lung of glucocorticoid receptor null mice.	GeneRIF	0.001255	1	0.003424	0.03194	1	1	NR3C1
615	Pubmed	26745667	Structural Analysis on the Pathologic Mutant Glucocorticoid Receptor Ligand-Binding Domains.	Pubmed	0.001255	1	0.003424	0.03194	1	1	NR3C1
616	Pubmed	22587831:gr	BClI polymorphism of the glucocorticoid receptor gene is associated with increased obesity, impaired glucose metabolism and dyslipidaemia in patients with Addison's disease.	GeneRIF	0.001255	1	0.003424	0.03194	1	1	NR3C1
617	Pubmed	8316249	Identification of the activation-labile gene: a single point mutation in the human glucocorticoid receptor presents as two distinct receptor phenotypes.	Pubmed	0.001255	1	0.003424	0.03194	1	1	NR3C1
618	Pubmed	12050230	A novel, C-terminal dominant negative mutation of the GR causes familial glucocorticoid resistance through abnormal interactions with p160 steroid receptor coactivators.	Pubmed	0.001255	1	0.003424	0.03194	1	1	NR3C1
619	Pubmed	12623935	Association of coronary artery disease with glucocorticoid receptor N363S variant.	Pubmed	0.001255	1	0.003424	0.03194	1	1	NR3C1
620	Pubmed	16328021	Actin binding LIM protein 3 (abLIM3).	Pubmed	0.001255	1	0.003424	0.03194	1	1	ABLIM3
621	Pubmed	15688017:gr	Differential regulation of cortactin and N-WASP-mediated actin polymerization by missing in metastasis (MIM) protein.	GeneRIF	0.001255	1	0.003424	0.03194	1	1	CTTN
622	Pubmed	19126649:gr	Elevated NCOR1 disrupts a network of dietary-sensing nuclear receptors in bladder cancer cells.	GeneRIF	0.001255	1	0.003424	0.03194	1	1	NCOR1
623	Pubmed	22521302:gr	MEF2C ablation in endothelial cells reduces retinal vessel loss and suppresses pathologic retinal neovascularization in oxygen-induced retinopathy.	GeneRIF	0.001255	1	0.003424	0.03194	1	1	MEF2C
624	Pubmed	15951419:gr	Myocardin-related transcription factor B is required in cardiac neural crest for smooth muscle differentiation and cardiovascular development.	GeneRIF	0.001255	1	0.003424	0.03194	1	1	MKL2
625	Pubmed	20070608:gr	TIP47 is required for the production of infectious HIV-1 particles from primary macrophages.	GeneRIF	0.001255	1	0.003424	0.03194	1	1	PLIN3
626	Pubmed	22469783	The N363S and I559N single nucleotide polymorphisms of the h-GR/NR3C1 gene in patients with bronchial asthma.	Pubmed	0.001255	1	0.003424	0.03194	1	1	NR3C1
627	Pubmed	24587039	The homologous carboxyl-terminal domains of microtubule-associated protein 2 and TAU induce neuronal dysfunction and have differential fates in the evolution of neurofibrillary tangles.	Pubmed	0.001255	1	0.003424	0.03194	1	1	MAP2
628	Pubmed	16204701:gr	Intracellular glucocorticoid signaling: a formerly simple system turns stochastic.	GeneRIF	0.001255	1	0.003424	0.03194	1	1	NR3C1
629	Pubmed	17617028	Tankyrase-1 mRNA expression in bladder cancer and paired urine sediment: preliminary experience.	Pubmed	0.001255	1	0.003424	0.03194	1	1	TNKS1BP1
630	Pubmed	12963708	Nup358 integrates nuclear envelope breakdown with kinetochore assembly.	Pubmed	0.001255	1	0.003424	0.03194	1	1	RANBP2
631	Pubmed	23499945	Complex genomic interactions in the dynamic regulation of transcription by the glucocorticoid receptor.	Pubmed	0.001255	1	0.003424	0.03194	1	1	NR3C1
632	Pubmed	19942622	The PCLO gene and depressive disorders: replication in a population-based study.	Pubmed	0.001255	1	0.003424	0.03194	1	1	PCLO
633	Pubmed	7844160	NSP-encoded reticulons, neuroendocrine proteins of a novel gene family associated with membranes of the endoplasmic reticulum.	Pubmed	0.001255	1	0.003424	0.03194	1	1	RTN1
634	Pubmed	12360291:gr	Intranuclear ataxin1 inclusions contain both fast- and slow-exchanging components.	GeneRIF	0.001255	1	0.003424	0.03194	1	1	ATXN1
635	Pubmed	12754700:gr	Variations of the human glucocorticoid receptor gene (NR3C1): pathological and in vitro mutations and polymorphisms.	GeneRIF	0.001255	1	0.003424	0.03194	1	1	NR3C1
636	Pubmed	15579908	A neural Wiskott-Aldrich Syndrome protein-mediated pathway for localized activation of actin polymerization that is regulated by cortactin.	Pubmed	0.001255	1	0.003424	0.03194	1	1	CTTN
637	Pubmed	15280545:gr	Glucocorticoid receptor overexpression in forebrain: a mouse model of increased emotional lability.	GeneRIF	0.001255	1	0.003424	0.03194	1	1	NR3C1
638	Pubmed	21984896:gr	Loss of glucocorticoid receptor expression by DNA methylation prevents glucocorticoid induced apoptosis in human small cell lung cancer cells.	GeneRIF	0.001255	1	0.003424	0.03194	1	1	NR3C1
639	Pubmed	22801563	Prevalence and cardiometabolic associations of the glucocorticoid receptor gene polymorphisms N363S and BclI in obese and non-obese black and white Mississippians.	Pubmed	0.001255	1	0.003424	0.03194	1	1	NR3C1
640	Pubmed	21764460:gr	Glucocorticoid receptor polymorphism is associated with major depression and predominance of depression in the course of bipolar disorder.	GeneRIF	0.001255	1	0.003424	0.03194	1	1	NR3C1
641	Pubmed	19059383:gr	Dependence of dexamethasone-induced Akt/FOXO1 signaling, upregulation of MAFbx, and protein catabolism upon the glucocorticoid receptor.	GeneRIF	0.001255	1	0.003424	0.03194	1	1	NR3C1
642	Pubmed	25379724	No evidence for the association between a polymorphism in the PCLO depression candidate gene with memory bias in remitted depressed patients and healthy individuals.	Pubmed	0.001255	1	0.003424	0.03194	1	1	PCLO
643	Pubmed	17353003:gr	A novel variant of the putative demethylase gene, s-JMJD1C, is a coactivator of the AR.	GeneRIF	0.001255	1	0.003424	0.03194	1	1	JMJD1C
644	Pubmed	17532759	Glucocorticoid receptor gene polymorphisms and susceptibility to rheumatoid arthritis.	Pubmed	0.001255	1	0.003424	0.03194	1	1	NR3C1
645	Pubmed	21310073:gr	Bcr is a substrate for Transglutaminase 2 cross-linking activity.	GeneRIF	0.001255	1	0.003424	0.03194	1	1	BCR
646	Pubmed	8900485	Neuroendocrine-specific protein C (NSP-C): subcellular localization and differential expression in relation to NSP-A.	Pubmed	0.001255	1	0.003424	0.03194	1	1	RTN1
647	Pubmed	23129261	Protein kinase A phosphorylates NCoR to enhance its nuclear translocation and repressive function in human prostate cancer cells.	Pubmed	0.001255	1	0.003424	0.03194	1	1	NCOR1
648	Pubmed	16449534	Serial measurement of BCR-ABL transcripts in the peripheral blood after allogeneic stem cell transplantation for chronic myeloid leukemia: an attempt to define patients who may not require further therapy.	Pubmed	0.001255	1	0.003424	0.03194	1	1	BCR
649	Pubmed	24897389	Downregulation of CIC does not associate with overexpression of ETV1 or MAP kinase pathway activation in gastrointestinal stromal tumors.	Pubmed	0.001255	1	0.003424	0.03194	1	1	CIC
650	Pubmed	22810058	Methylation changes at NR3C1 in newborns associate with maternal prenatal stress exposure and newborn birth weight.	Pubmed	0.001255	1	0.003424	0.03194	1	1	NR3C1
651	Pubmed	19913032	Molecular switch in the glucocorticoid receptor: active and passive antagonist conformations.	Pubmed	0.001255	1	0.003424	0.03194	1	1	NR3C1
652	Pubmed	12927759:gr	Comparative distribution of tau phosphorylated at Ser262 in pre-tangles and tangles.	GeneRIF	0.001255	1	0.003424	0.03194	1	1	MAP2
653	Pubmed	20923879:gr	Heterogeneous myocyte enhancer factor-2 (Mef2) activation in myocytes predicts focal scarring in hypertrophic cardiomyopathy.	GeneRIF	0.001255	1	0.003424	0.03194	1	1	MEF2C
654	Pubmed	19748893:gr	Diacylglycerol enrichment of endoplasmic reticulum or lipid droplets recruits perilipin 3/TIP47 during lipid storage and mobilization.	GeneRIF	0.001255	1	0.003424	0.03194	1	1	PLIN3
655	Pubmed	16195780:gr	MAP-2 expression in the human adenohypophysis and in pituitary adenomas. An immunohistochemical study.	GeneRIF	0.001255	1	0.003424	0.03194	1	1	MAP2
656	Pubmed	15862824	The human glucocorticoid receptor: one gene, multiple proteins and diverse responses.	Pubmed	0.001255	1	0.003424	0.03194	1	1	NR3C1
657	Pubmed	16914906:gr	Natural history of Southeast Asian chronic myeloid leukemia patients with different BCR-ABL gene variants.	GeneRIF	0.001255	1	0.003424	0.03194	1	1	BCR
658	Pubmed	24561195	Expression of synaptopodin in endothelial cells exposed to laminar shear stress and its role in endothelial wound healing.	Pubmed	0.001255	1	0.003424	0.03194	1	1	SYNPO
659	Pubmed	24422633	Bifunctional ligands allow deliberate extrinsic reprogramming of the glucocorticoid receptor.	Pubmed	0.001255	1	0.003424	0.03194	1	1	NR3C1
660	Pubmed	22991200:gr	Regulation of late endosomal/lysosomal maturation and trafficking by cortactin affects Golgi morphology.	GeneRIF	0.001255	1	0.003424	0.03194	1	1	CTTN
661	Pubmed	22940546:gr	Genetic analysis of the DLGAP1 gene as a candidate gene for schizophrenia.	GeneRIF	0.001255	1	0.003424	0.03194	1	1	DLGAP1
662	Pubmed	23239753:gr	Glucocorticoid receptor signaling contributes to constitutive activation of the noncanonical NF-¿B pathway in term human placenta.	GeneRIF	0.001255	1	0.003424	0.03194	1	1	NR3C1
663	Pubmed	21234764:gr	Transcriptional control of the human glucocorticoid receptor: identification and analysis of alternative promoter regions.	GeneRIF	0.001255	1	0.003424	0.03194	1	1	NR3C1
664	Pubmed	26139210	BclI glucocorticoid receptor polymorphism in relation to cardiovascular variables: the Hoorn and CODAM studies.	Pubmed	0.001255	1	0.003424	0.03194	1	1	NR3C1
665	Pubmed	19875955	Estrogen receptor, progesterone receptor, and glucocorticoid receptor expression in normal breast tissue, breast in situ carcinoma, and invasive breast cancer.	Pubmed	0.001255	1	0.003424	0.03194	1	1	NR3C1
666	Pubmed	20371666:gr	Glucocorticoid receptor gene, low-grade inflammation, and heart failure: the Heart and Soul study.	GeneRIF	0.001255	1	0.003424	0.03194	1	1	NR3C1
667	Pubmed	23818861:gr	Distinct and atypical intrinsic and extrinsic cell death pathways between photoreceptor cell types upon specific ablation of Ranbp2 in cone photoreceptors.	GeneRIF	0.001255	1	0.003424	0.03194	1	1	RANBP2
668	Pubmed	17768398	A critical role for the co-repressor N-CoR in erythroid differentiation and heme synthesis.	Pubmed	0.001255	1	0.003424	0.03194	1	1	NCOR1
669	Pubmed	11873873	A polymorphism in the promoter region of the glucocorticoid receptor gene is associated with its transcriptional activity.	Pubmed	0.001255	1	0.003424	0.03194	1	1	NR3C1
670	Pubmed	22084093:gr	Glucocorticoid therapy of antigen-induced arthritis depends on the dimerized glucocorticoid receptor in T cells.	GeneRIF	0.001255	1	0.003424	0.03194	1	1	NR3C1
671	Pubmed	15456905:gr	Rab9 GTPase regulates late endosome size and requires effector interaction for its stability.	GeneRIF	0.001255	1	0.003424	0.03194	1	1	PLIN3
672	Pubmed	19633971	Human glucocorticoid receptor isoform beta: recent understanding of its potential implications in physiology and pathophysiology.	Pubmed	0.001255	1	0.003424	0.03194	1	1	NR3C1
673	Pubmed	21868756	Activation of the glucocorticoid receptor is associated with poor prognosis in estrogen receptor-negative breast cancer.	Pubmed	0.001255	1	0.003424	0.03194	1	1	NR3C1
674	Pubmed	22427805:gr	Glucocorticoid receptor 1B and 1C mRNA transcript alterations in schizophrenia and bipolar disorder, and their possible regulation by GR gene variants.	GeneRIF	0.001255	1	0.003424	0.03194	1	1	NR3C1
675	Pubmed	20126307:gr	Role of the HCF-1 basic region in sustaining cell proliferation.	GeneRIF	0.001255	1	0.003424	0.03194	1	1	HCFC1
676	Pubmed	23086624	Characteristics and outcomes of patients with V299L BCR-ABL kinase domain mutation after therapy with tyrosine kinase inhibitors.	Pubmed	0.001255	1	0.003424	0.03194	1	1	BCR
677	Pubmed	26186654	Promoter methylation of glucocorticoid receptor gene is associated with subclinical atherosclerosis: A monozygotic twin study.	Pubmed	0.001255	1	0.003424	0.03194	1	1	NR3C1
678	Pubmed	22570980	Lack of mutations in the gene coding for the hGR (NR3C1) in a pediatric patient with ACTH-secreting pituitary adenoma, absence of stigmata of Cushing's syndrome and unusual histologic features.	Pubmed	0.001255	1	0.003424	0.03194	1	1	NR3C1
679	Pubmed	23569209:gr	A single divergent exon inhibits ankyrin-B association with the plasma membrane.	GeneRIF	0.001255	1	0.003424	0.03194	1	1	ANK2
680	Pubmed	22570980:gr	Lack of mutations in the gene coding for the hGR (NR3C1) in a pediatric patient with ACTH-secreting pituitary adenoma, absence of stigmata of Cushing's syndrome and unusual histologic features.	GeneRIF	0.001255	1	0.003424	0.03194	1	1	NR3C1
681	Pubmed	16614004:gr	The role of the sca-1+/CD31- cardiac progenitor cell population in postinfarction left ventricular remodeling.	GeneRIF	0.001255	1	0.003424	0.03194	1	1	ATXN1
682	Pubmed	19414341:gr	Up-regulation of nuclear receptor corepressor (NCoR) in progestin-induced growth suppression of endometrial hyperplasia and carcinoma.	GeneRIF	0.001255	1	0.003424	0.03194	1	1	NCOR1
683	Pubmed	20015838:gr	Glucocorticoid receptor over-expression promotes human small cell lung cancer apoptosis in vivo and thereby slows tumor growth.	GeneRIF	0.001255	1	0.003424	0.03194	1	1	NR3C1
684	Pubmed	10441075	Retinoid receptors in health and disease: co-regulators and the chromatin connection.	Pubmed	0.001255	1	0.003424	0.03194	1	1	NCOR1
685	Pubmed	12686538	The three-dimensional structures of antagonistic and agonistic forms of the glucocorticoid receptor ligand-binding domain: RU-486 induces a transconformation that leads to active antagonism.	Pubmed	0.001255	1	0.003424	0.03194	1	1	NR3C1
686	Pubmed	16042417	Purification and characterization of the Caenorhabditis elegans HCF protein and domains of human HCF.	Pubmed	0.001255	1	0.003424	0.03194	1	1	HCFC1
687	Pubmed	9724795:gr	ETO, fusion partner in t(8;21) acute myeloid leukemia, represses transcription by interaction with the human N-CoR/mSin3/HDAC1 complex.	GeneRIF	0.001255	1	0.003424	0.03194	1	1	NCOR1
688	Pubmed	15292341:gr	The ER22/23EK polymorphism in the glucocorticoid receptor gene is associated with a beneficial body composition and muscle strength in young adults.	GeneRIF	0.001255	1	0.003424	0.03194	1	1	NR3C1
689	Pubmed	19234455:gr	Stress and addiction: glucocorticoid receptor in dopaminoceptive neurons facilitates cocaine seeking.	GeneRIF	0.001255	1	0.003424	0.03194	1	1	NR3C1
690	Pubmed	12145329:gr	The glucocorticoid receptor: coding a diversity of proteins and responses through a single gene.	GeneRIF	0.001255	1	0.003424	0.03194	1	1	NR3C1
691	Pubmed	23123359:gr	Phosphorylation of leukocyte glucocorticoid receptor in patients with current episode of major depressive disorder.	GeneRIF	0.001255	1	0.003424	0.03194	1	1	NR3C1
692	Pubmed	18929466:gr	The epsin 4 gene is associated with psychotic disorders in families of Latin American origin.	GeneRIF	0.001255	1	0.003424	0.03194	1	1	CLINT1
693	Pubmed	10784585	Expression of glucocorticoid receptor beta in lymphocytes of patients with glucocorticoid-resistant ulcerative colitis.	Pubmed	0.001255	1	0.003424	0.03194	1	1	NR3C1
694	Pubmed	21146942	Glucocorticoid receptor-9beta polymorphism is associated with systolic blood pressure and heart growth during early childhood. The Generation R Study.	Pubmed	0.001255	1	0.003424	0.03194	1	1	NR3C1
695	Pubmed	1152650	[Balloon probe for the removal of emboli and thrombi].	Pubmed	0.001255	1	0.003424	0.03194	1	1	NR3C1
696	Pubmed	17476306:gr	Transgenic mice overexpressing reticulon 3 develop neuritic abnormalities.	GeneRIF	0.001255	1	0.003424	0.03194	1	1	RTN3
697	Pubmed	10573424	The CoRNR motif controls the recruitment of corepressors by nuclear hormone receptors.	Pubmed	0.001255	1	0.003424	0.03194	1	1	NCOR1
698	Pubmed	22810058:gr	Methylation changes at NR3C1 in newborns associate with maternal prenatal stress exposure and newborn birth weight.	GeneRIF	0.001255	1	0.003424	0.03194	1	1	NR3C1
699	Pubmed	21418910:gr	[A pivotal role of cortactin, a CTTN encoding protein, in endocytosis of human colon cancer].	GeneRIF	0.001255	1	0.003424	0.03194	1	1	CTTN
700	Pubmed	22117553:gr	Cortactin, an actin binding protein, regulates GLUT4 translocation via actin filament remodeling.	GeneRIF	0.001255	1	0.003424	0.03194	1	1	CTTN
701	Pubmed	11744164	Functional regulatory regions of human transcription factor MEF2C.	Pubmed	0.001255	1	0.003424	0.03194	1	1	MEF2C
702	Pubmed	17102890	Detection and quantification of the abelson tyrosine kinase domains of the BCR-ABL gene translocation in chronic myeloid leukaemia using genomic quantitative real-time polymerase chain reaction.	Pubmed	0.001255	1	0.003424	0.03194	1	1	BCR
703	Pubmed	12805318:gr	The glucocorticoid receptor as a potential target to reduce cocaine abuse.	GeneRIF	0.001255	1	0.003424	0.03194	1	1	NR3C1
704	Pubmed	21995950	Regulation of mRNA expression encoding chaperone and co-chaperone proteins of the glucocorticoid receptor in peripheral blood: association with depressive symptoms during pregnancy.	Pubmed	0.001255	1	0.003424	0.03194	1	1	NR3C1
705	Pubmed	26729869	Autoregulatory loop of nuclear corepressor 1 expression controls invasion, tumor growth, and metastasis.	Pubmed	0.001255	1	0.003424	0.03194	1	1	NCOR1
706	Pubmed	16145051:gr	Genomic instability of human mammary epithelial cells overexpressing a truncated form of EMSY.	GeneRIF	0.001255	1	0.003424	0.03194	1	1	EMSY
707	Pubmed	19701494:gr	Cell Adhesion and Transcriptional Activity - Defining the Role of the Novel Protooncogene LPP.	GeneRIF	0.001255	1	0.003424	0.03194	1	1	LPP
708	Pubmed	22105349:gr	Cortactin phosphorylation regulates cell invasion through a pH-dependent pathway.	GeneRIF	0.001255	1	0.003424	0.03194	1	1	CTTN
709	Pubmed	9806846	Genomic organization and expression of the human beta-synuclein gene (SNCB).	Pubmed	0.001255	1	0.003424	0.03194	1	1	SNCB
710	Pubmed	15044598:gr	Steroid-responsive sequences in the human glucocorticoid receptor gene 1A promoter.	GeneRIF	0.001255	1	0.003424	0.03194	1	1	NR3C1
711	Pubmed	25879559	Bcl1 polymorphism of glucocorticoids receptor gene and bronchial asthma.	Pubmed	0.001255	1	0.003424	0.03194	1	1	NR3C1
712	Pubmed	27255693	MEF2C haploinsufficiency syndrome: Report of a new MEF2C mutation and review.	Pubmed	0.001255	1	0.003424	0.03194	1	1	MEF2C
713	Pubmed	25815773	Association of the glucocorticoid receptor D641V variant with steroid-resistant asthma: a case-control study.	Pubmed	0.001255	1	0.003424	0.03194	1	1	NR3C1
714	Pubmed	20599900:gr	Severe developmental bone phenotype in ClC-7 deficient mice.	GeneRIF	0.001255	1	0.003424	0.03194	1	1	CIC
715	Pubmed	24998540	BCR/ABL mRNA targeting small interfering RNA effects on proliferation and apoptosis in chronic myeloid leukemia.	Pubmed	0.001255	1	0.003424	0.03194	1	1	BCR
716	Pubmed	18599437:gr	Transcription factor MEF2C influences neural stem/progenitor cell differentiation and maturation in vivo.	GeneRIF	0.001255	1	0.003424	0.03194	1	1	MEF2C
717	Pubmed	23644463	GATAD2B loss-of-function mutations cause a recognisable syndrome with intellectual disability and are associated with learning deficits and synaptic undergrowth in Drosophila.	Pubmed	0.001255	1	0.003424	0.03194	1	1	GATAD2B
718	Pubmed	26879337	Characterization of the AXH domain of Ataxin-1 using enhanced sampling and functional mode analysis.	Pubmed	0.001255	1	0.003424	0.03194	1	1	ATXN1
719	Pubmed	15842855	[Amplification of EMS1 gene in oral carcinogenesis].	Pubmed	0.001255	1	0.003424	0.03194	1	1	CTTN
720	Pubmed	23572186	Meta-analysis of genome-wide studies identifies MEF2C SNPs associated with bone mineral density at forearm.	Pubmed	0.001255	1	0.003424	0.03194	1	1	MEF2C
721	Pubmed	12360291	Intranuclear ataxin1 inclusions contain both fast- and slow-exchanging components.	Pubmed	0.001255	1	0.003424	0.03194	1	1	ATXN1
722	Pubmed	6584200	High resolution chromosomes of the t(9;22) positive leukemias.	Pubmed	0.001255	1	0.003424	0.03194	1	1	BCR
723	Pubmed	19947248	[Expression of EMS1 protein and its clinical significance in laryngeal carcinoma].	Pubmed	0.001255	1	0.003424	0.03194	1	1	CTTN
724	Pubmed	20438742:gr	Expression of glucocorticoid receptor isoforms in human adrenocortical adenomas.	GeneRIF	0.001255	1	0.003424	0.03194	1	1	NR3C1
725	Pubmed	26151562	Cortactin promotes colon cancer progression by regulating ERK pathway.	Pubmed	0.001255	1	0.003424	0.03194	1	1	CTTN
726	Pubmed	16895953	Associations of body size at birth with late-life cortisol concentrations and glucose tolerance are modified by haplotypes of the glucocorticoid receptor gene.	Pubmed	0.001255	1	0.003424	0.03194	1	1	NR3C1
727	Pubmed	20448266	Comparative effects of microtubules disruption on glucocorticoid receptor functions in proliferating and quiescent cells.	Pubmed	0.001255	1	0.003424	0.03194	1	1	NR3C1
728	Pubmed	17012242:gr	A polymorphic glucocorticoid receptor in a mouse population may explain inherited altered stress response and increased anxiety-type behaviors.	GeneRIF	0.001255	1	0.003424	0.03194	1	1	NR3C1
729	Pubmed	12086639:gr	A long CAG repeat in the mouse Sca1 locus replicates SCA1 features and reveals the impact of protein solubility on selective neurodegeneration.	GeneRIF	0.001255	1	0.003424	0.03194	1	1	ATXN1
730	Pubmed	20607847	Associations between imatinib resistance conferring mutations and Philadelphia positive clonal cytogenetic evolution in CML.	Pubmed	0.001255	1	0.003424	0.03194	1	1	BCR
731	Pubmed	17404046	A new transcript splice variant of the human glucocorticoid receptor: identification and tissue distribution of hGR Delta 313-338, an alternative exon 2 transactivation domain isoform.	Pubmed	0.001255	1	0.003424	0.03194	1	1	NR3C1
732	Pubmed	15843525:gr	A novel E3 ubiquitin ligase TRAC-1 positively regulates T cell activation.	GeneRIF	0.001255	1	0.003424	0.03194	1	1	NCOR2
733	Pubmed	16450310:gr	Expression of the glucocorticoid receptor in the human adrenal cortex.	GeneRIF	0.001255	1	0.003424	0.03194	1	1	NR3C1
734	Pubmed	18827003	A novel point mutation in the amino terminal domain of the human glucocorticoid receptor (hGR) gene enhancing hGR-mediated gene expression.	Pubmed	0.001255	1	0.003424	0.03194	1	1	NR3C1
735	Pubmed	26522012	Conformational fluctuations of the AXH monomer of Ataxin-1.	Pubmed	0.001255	1	0.003424	0.03194	1	1	ATXN1
736	Pubmed	18854398	Glucocorticoid receptor gene variant in the 3' untranslated region is associated with multiple measures of blood pressure.	Pubmed	0.001255	1	0.003424	0.03194	1	1	NR3C1
737	Pubmed	20137628:gr	[Association of glucocorticoid receptor gene polymorphism with myasthenia gravis].	GeneRIF	0.001255	1	0.003424	0.03194	1	1	NR3C1
738	Pubmed	14960015:gr	Expanded characterization of the social interaction abnormalities in mice lacking Dvl1.	GeneRIF	0.001255	1	0.003424	0.03194	1	1	DVL1
739	Pubmed	22940546	Genetic analysis of the DLGAP1 gene as a candidate gene for schizophrenia.	Pubmed	0.001255	1	0.003424	0.03194	1	1	DLGAP1
740	Pubmed	21521940:gr	Birthweight is associated with DNA promoter methylation of the glucocorticoid receptor in human placenta.	GeneRIF	0.001255	1	0.003424	0.03194	1	1	NR3C1
741	Pubmed	16636127	Overrepresentation of the N363S variant of the glucocorticoid receptor gene in patients with bilateral adrenal incidentalomas.	Pubmed	0.001255	1	0.003424	0.03194	1	1	NR3C1
742	Pubmed	26323691	PI(3,5)P2 controls endosomal branched actin dynamics by regulating cortactin-actin interactions.	Pubmed	0.001255	1	0.003424	0.03194	1	1	CTTN
743	Pubmed	19174530	Functional glucocorticoid receptor gene variants do not underlie the high variability of 17-hydroxyprogesterone screening values in healthy newborns.	Pubmed	0.001255	1	0.003424	0.03194	1	1	NR3C1
744	Pubmed	17236775:gr	Expression and significance of glucocorticoid receptor alpha in meningiomas.	GeneRIF	0.001255	1	0.003424	0.03194	1	1	NR3C1
745	Pubmed	9150737	Lack of association between five polymorphisms in the human glucocorticoid receptor gene and glucocorticoid resistance.	Pubmed	0.001255	1	0.003424	0.03194	1	1	NR3C1
746	Pubmed	18297730	The LIM-domain protein Zyxin binds the homeodomain factor Xanf1/Hesx1 and modulates its activity in the anterior neural plate of Xenopus laevis embryo.	Pubmed	0.001255	1	0.003424	0.03194	1	1	ZYX
747	Pubmed	18398271:gr	A case of hypocortisolemic clinical Cushing's syndrome.	GeneRIF	0.001255	1	0.003424	0.03194	1	1	NR3C1
748	Pubmed	16510139:gr	Interaction partners for human ZNF384/CIZ/NMP4--zyxin as a mediator for p130CAS signaling?	GeneRIF	0.001255	1	0.003424	0.03194	1	1	ZYX
749	Pubmed	25894104	Glucocorticoid receptor polymorphisms: Lack of association with glucocorticoid resistance among Chinese bullous disease patients.	Pubmed	0.001255	1	0.003424	0.03194	1	1	NR3C1
750	Pubmed	20731635:gr	Glucocorticoid receptor (NR3C1) gene polymorphisms and onset of alcohol abuse in adolescents.	GeneRIF	0.001255	1	0.003424	0.03194	1	1	NR3C1
751	Pubmed	27771886	Frameshift Mutations of SMG7 Essential for Nonsense-Mediated mRNA Decay in Gastric and Colorectal Cancers.	Pubmed	0.001255	1	0.003424	0.03194	1	1	SMG7
752	Pubmed	17182608	Reticulon 3 binds the 2C protein of enterovirus 71 and is required for viral replication.	Pubmed	0.001255	1	0.003424	0.03194	1	1	RTN3
753	Pubmed	12963708:gr	Nup358 integrates nuclear envelope breakdown with kinetochore assembly.	GeneRIF	0.001255	1	0.003424	0.03194	1	1	RANBP2
754	Pubmed	17190598:gr	ATAXIN-1 interacts with the repressor Capicua in its native complex to cause SCA1 neuropathology.	GeneRIF	0.001255	1	0.003424	0.03194	1	1	ATXN1
755	Pubmed	11119758	A variant of the glucocorticoid receptor gene is not associated with adrenal androgen excess in women with polycystic ovary syndrome.	Pubmed	0.001255	1	0.003424	0.03194	1	1	NR3C1
756	Pubmed	18334127	[Expression and clinical significance of EMS1 gene in gastric carcinoma].	Pubmed	0.001255	1	0.003424	0.03194	1	1	CTTN
757	Pubmed	16611822:gr	Tubulin-mediated binding of human immunodeficiency virus-1 Tat to the cytoskeleton causes proteasomal-dependent degradation of microtubule-associated protein 2 and neuronal damage.	GeneRIF	0.001255	1	0.003424	0.03194	1	1	MAP2
758	Pubmed	20466759:gr	Elevated NCOR1 disrupts PPARalpha/gamma signaling in prostate cancer and forms a targetable epigenetic lesion.	GeneRIF	0.001255	1	0.003424	0.03194	1	1	NCOR1
759	Pubmed	22896000	Phase 2 study of subcutaneous omacetaxine mepesuccinate after TKI failure in patients with chronic-phase CML with T315I mutation.	Pubmed	0.001255	1	0.003424	0.03194	1	1	BCR
760	Pubmed	19007849:gr	Long-term low level glucocorticoid exposure induces persistent repression in chromatin.	GeneRIF	0.001255	1	0.003424	0.03194	1	1	NR3C1
761	Pubmed	7724608	The glucocorticoid receptor type II complex is a target of the HIV-1 vpr gene product.	Pubmed	0.001255	1	0.003424	0.03194	1	1	NR3C1
762	Pubmed	19007848:gr	Ligand-selective transactivation and transrepression via the glucocorticoid receptor: role of cofactor interaction.	GeneRIF	0.001255	1	0.003424	0.03194	1	1	NR3C1
763	Pubmed	12571597:gr	Ankyrin-B mutation causes type 4 long-QT cardiac arrhythmia and sudden cardiac death.	GeneRIF	0.001255	1	0.003424	0.03194	1	1	ANK2
764	Pubmed	20869591:gr	SCA1-like disease in mice expressing wild-type ataxin-1 with a serine to aspartic acid replacement at residue 776.	GeneRIF	0.001255	1	0.003424	0.03194	1	1	ATXN1
765	Pubmed	20374499	Widespread distribution of reticulon-3 in various neurodegenerative diseases.	Pubmed	0.001255	1	0.003424	0.03194	1	1	RTN3
766	Pubmed	15770078	Novel genetic polymorphisms in the NR3C1 (glucocorticoid receptor) gene in a Japanese population.	Pubmed	0.001255	1	0.003424	0.03194	1	1	NR3C1
767	Pubmed	23426617	A novel point mutation in the DNA-binding domain (DBD) of the human glucocorticoid receptor causes primary generalized glucocorticoid resistance by disrupting the hydrophobic structure of its DBD.	Pubmed	0.001255	1	0.003424	0.03194	1	1	NR3C1
768	Pubmed	19466222:gr	The N363S polymorphism in the glucocorticoid receptor gene: effects on visceral fat assessed by abdominal computed tomography.	GeneRIF	0.001255	1	0.003424	0.03194	1	1	NR3C1
769	Pubmed	26243395	Expression and clinical significance of cortactin protein in ovarian neoplasms.	Pubmed	0.001255	1	0.003424	0.03194	1	1	CTTN
770	Pubmed	19841061:gr	Site-specific phosphorylation induces functionally active conformation in the intrinsically disordered N-terminal activation function (AF1) domain of the glucocorticoid receptor.	GeneRIF	0.001255	1	0.003424	0.03194	1	1	NR3C1
771	Pubmed	27000245	Sequencing analysis of the human glucocorticoid receptor (NR3C1) gene in multiple sclerosis patients.	Pubmed	0.001255	1	0.003424	0.03194	1	1	NR3C1
772	Pubmed	18691615	HDAC-class II specific inhibition involves HDAC proteasome-dependent degradation mediated by RANBP2.	Pubmed	0.001255	1	0.003424	0.03194	1	1	RANBP2
773	Pubmed	20132795:gr	Oxidative stress-enhanced SUMOylation and aggregation of ataxin-1: Implication of JNK pathway.	GeneRIF	0.001255	1	0.003424	0.03194	1	1	ATXN1
774	Pubmed	16759008	[Investigation of GR mRNA quantu expression in chronic sinusitis and nasal polyps].	Pubmed	0.001255	1	0.003424	0.03194	1	1	NR3C1
775	Pubmed	21173145:gr	ATP induces conformational changes in the carboxyl-terminal region of ClC-5.	GeneRIF	0.001255	1	0.003424	0.03194	1	1	CIC
776	Pubmed	23806299	New methods for inducing the differentiation of amniotic-derived mesenchymal stem cells into motor neuron precursor cells.	Pubmed	0.001255	1	0.003424	0.03194	1	1	SYN2
777	Pubmed	17716631:gr	Sex specific associations between common glucocorticoid receptor gene variants and hypothalamus-pituitary-adrenal axis responses to psychosocial stress.	GeneRIF	0.001255	1	0.003424	0.03194	1	1	NR3C1
778	Pubmed	7592648	The human synapsin II gene promoter. Possible role for the transcription factor zif268/egr-1, polyoma enhancer activator 3, and AP2.	Pubmed	0.001255	1	0.003424	0.03194	1	1	SYN2
779	Pubmed	15265776	The origin and functions of multiple human glucocorticoid receptor isoforms.	Pubmed	0.001255	1	0.003424	0.03194	1	1	NR3C1
780	Pubmed	20658987	The role of MSUT-2 in tau neurotoxicity: a target for neuroprotection in tauopathy?	Pubmed	0.001255	1	0.003424	0.03194	1	1	ZC3H14
781	Pubmed	20619282	Lysine 419 targets human glucocorticoid receptor for proteasomal degradation.	Pubmed	0.001255	1	0.003424	0.03194	1	1	NR3C1
782	Pubmed	21976510:gr	Piccolo regulates the dynamic assembly of presynaptic F-actin.	GeneRIF	0.001255	1	0.003424	0.03194	1	1	PCLO
783	Pubmed	20349280:gr	Expression of EMSY gene in sporadic ovarian cancer.	GeneRIF	0.001255	1	0.003424	0.03194	1	1	EMSY
784	Pubmed	19684579:gr	Ultradian hormone stimulation induces glucocorticoid receptor-mediated pulses of gene transcription.	GeneRIF	0.001255	1	0.003424	0.03194	1	1	NR3C1
785	Pubmed	7685625	Amplified region of chromosome band 11q13 in breast and squamous cell carcinomas encompasses three CpG islands telomeric of FGF3, including the expressed gene EMS1.	Pubmed	0.001255	1	0.003424	0.03194	1	1	CTTN
786	Pubmed	25691421	Partial MEF2C deletion in a Cypriot patient with severe intellectual disability and a jugular fossa malformation: review of the literature.	Pubmed	0.001255	1	0.003424	0.03194	1	1	MEF2C
787	Pubmed	21113676	The Bcl I single nucleotide polymorphism of the human glucocorticoid receptor gene h-GR/NR3C1 promoter in patients with bronchial asthma: pilot study.	Pubmed	0.001255	1	0.003424	0.03194	1	1	NR3C1
788	Pubmed	19646928:gr	The relationship between the expression of the glucocorticoid receptor in biopsied colonic mucosa and the glucocorticoid responsiveness of ulcerative colitis patients.	GeneRIF	0.001255	1	0.003424	0.03194	1	1	NR3C1
789	Pubmed	12690089	mRNA levels of the insulin-signaling molecule SORBS1 in the adipose depots of nondiabetic women.	Pubmed	0.001255	1	0.003424	0.03194	1	1	SORBS1
790	Pubmed	12410313:gr	N-CoR controls differentiation of neural stem cells into astrocytes.	GeneRIF	0.001255	1	0.003424	0.03194	1	1	NCOR1
791	Pubmed	16980656	The glucocorticoid receptor N363S polymorphism and steroid response in Duchenne dystrophy.	Pubmed	0.001255	1	0.003424	0.03194	1	1	NR3C1
792	Pubmed	25796366	Structure and function insights into the NuRD chromatin remodeling complex.	Pubmed	0.001255	1	0.003424	0.03194	1	1	GATAD2B
793	Pubmed	19807769:gr	Genetic basis for acute necrotizing encephalopathy of childhood.	GeneRIF	0.001255	1	0.003424	0.03194	1	1	RANBP2
794	Pubmed	12145699	e19a2-positive chronic myeloid leukaemia with BCR exon e16-deleted transcripts.	Pubmed	0.001255	1	0.003424	0.03194	1	1	BCR
795	Pubmed	16105026:gr	Mutagenesis of the epithelial polarity gene, discs large 1, perturbs nephrogenesis in the developing mouse kidney.	GeneRIF	0.001255	1	0.003424	0.03194	1	1	DLGAP1
796	Pubmed	17303085:gr	Two hydrophobic segments of the RTN1 family determine the ER localization and retention.	GeneRIF	0.001255	1	0.003424	0.03194	1	1	RTN1
797	Pubmed	14617768:gr	Target-specific utilization of transcriptional regulatory surfaces by the glucocorticoid receptor.	GeneRIF	0.001255	1	0.003424	0.03194	1	1	NR3C1
798	Pubmed	15655109	The p400 E1A-associated protein is a novel component of the p53 --> p21 senescence pathway.	Pubmed	0.001255	1	0.003424	0.03194	1	1	EP400
799	Pubmed	16139508:gr	Synaptopodin and 4 novel genes identified in primary sensory neurons.	GeneRIF	0.001255	1	0.003424	0.03194	1	1	SYNPO
800	Pubmed	20197093:gr	MEF-2 regulates activity-dependent spine loss in striatopallidal medium spiny neurons.	GeneRIF	0.001255	1	0.003424	0.03194	1	1	MEF2C
801	Pubmed	27401254	Associations between the neuron-specific glucocorticoid receptor (NR3C1) Bcl-1 polymorphisms and suicide in cancer patients within the first year of diagnosis.	Pubmed	0.001255	1	0.003424	0.03194	1	1	NR3C1
802	Pubmed	9798649	Characterization of myocyte enhancer factor 2 (MEF2) expression in B and T cells: MEF2C is a B cell-restricted transcription factor in lymphocytes.	Pubmed	0.001255	1	0.003424	0.03194	1	1	MEF2C
803	Pubmed	19875955:gr	Estrogen receptor, progesterone receptor, and glucocorticoid receptor expression in normal breast tissue, breast in situ carcinoma, and invasive breast cancer.	GeneRIF	0.001255	1	0.003424	0.03194	1	1	NR3C1
804	Pubmed	8575784	Assignment of human myocyte-specific enhancer binding factor 2C (hMEF2C) to human chromosome 5q14 and evidence that MEF2C is evolutionarily conserved.	Pubmed	0.001255	1	0.003424	0.03194	1	1	MEF2C
805	Pubmed	25155432	Recent advances in the molecular mechanisms determining tissue sensitivity to glucocorticoids: novel mutations, circadian rhythm and ligand-induced repression of the human glucocorticoid receptor.	Pubmed	0.001255	1	0.003424	0.03194	1	1	NR3C1
806	Pubmed	17496926:gr	Glucocorticoid receptor overexpression exerts an antisurvival effect on human small cell lung cancer cells.	GeneRIF	0.001255	1	0.003424	0.03194	1	1	NR3C1
807	Pubmed	14715855	Low prevalence of the N363S polymorphism of the glucocorticoid receptor in South Asians living in the United Kingdom.	Pubmed	0.001255	1	0.003424	0.03194	1	1	NR3C1
808	Pubmed	15289446	Identification of the pregnancy hormone relaxin as glucocorticoid receptor agonist.	Pubmed	0.001255	1	0.003424	0.03194	1	1	NR3C1
809	Pubmed	17145570:gr	Comprehensive analysis of BCR-ABL transcript types in Korean CML patients using a newly developed multiplex RT-PCR.	GeneRIF	0.001255	1	0.003424	0.03194	1	1	BCR
810	Pubmed	17131344:gr	Disease-associated casein kinase I delta mutation may promote adenomatous polyps formation via a Wnt/beta-catenin independent mechanism.	GeneRIF	0.001255	1	0.003424	0.03194	1	1	CSNK1D
811	Pubmed	17940615:gr	Ankyrin-B syndrome: enhanced cardiac function balanced by risk of cardiac death and premature senescence.	GeneRIF	0.001255	1	0.003424	0.03194	1	1	ANK2
812	Pubmed	23033539:gr	Primary generalized glucocorticoid resistance and hypersensitivity: the end-organ involvement in the stress response.	GeneRIF	0.001255	1	0.003424	0.03194	1	1	NR3C1
813	Pubmed	12805402	Association of obesity, but not diabetes or hypertension, with glucocorticoid receptor N363S variant.	Pubmed	0.001255	1	0.003424	0.03194	1	1	NR3C1
814	Pubmed	18384058	A de novo apparently balanced translocation [46,XY,t(2;9)(p13;p24)] interrupting RAB11FIP5 identifies a potential candidate gene for autism spectrum disorder.	Pubmed	0.001255	1	0.003424	0.03194	1	1	RAB11FIP5
815	Pubmed	23222642:gr	The structural basis of direct glucocorticoid-mediated transrepression.	GeneRIF	0.001255	1	0.003424	0.03194	1	1	NR3C1
816	Pubmed	21240272:gr	Structural basis for the assembly of the SMRT/NCoR core transcriptional repression machinery.	GeneRIF	0.001255	1	0.003424	0.03194	1	1	NCOR2
817	Pubmed	26021979	High glucose and/or high insulin affects HIF-1 signaling by regulating AIP1 in human umbilical vein endothelial cells.	Pubmed	0.001255	1	0.003424	0.03194	1	1	DAB2IP
818	Pubmed	22991200	Regulation of late endosomal/lysosomal maturation and trafficking by cortactin affects Golgi morphology.	Pubmed	0.001255	1	0.003424	0.03194	1	1	CTTN
819	Pubmed	23443536	PI(4,5)P2 5-phosphatase A regulates PI3K/Akt signalling and has a tumour suppressive role in human melanoma.	Pubmed	0.001255	1	0.003424	0.03194	1	1	INPP5J
820	Pubmed	23548248	Reduced glucocorticoid receptor protein expression in children with critical illness.	Pubmed	0.001255	1	0.003424	0.03194	1	1	NR3C1
821	Pubmed	21633323:gr	Variation in the glucocorticoid receptor gene (NR3C1) may be associated with corticosteroid dependency and resistance in children with Crohn's disease.	GeneRIF	0.001255	1	0.003424	0.03194	1	1	NR3C1
822	Pubmed	9637764	Glucocorticoid receptors are differentially expressed in the cells and tissues of the immune system.	Pubmed	0.001255	1	0.003424	0.03194	1	1	NR3C1
823	Pubmed	20959308	The decrease of ß-synuclein in cortical brain areas defines a molecular subgroup of dementia with Lewy bodies.	Pubmed	0.001255	1	0.003424	0.03194	1	1	SNCB
824	Pubmed	21995724:gr	The nucleoporin Nup358/RanBP2 promotes nuclear import in a cargo- and transport receptor-specific manner.	GeneRIF	0.001255	1	0.003424	0.03194	1	1	RANBP2
825	Pubmed	22008062:gr	Association between BclI polymorphism in the NR3C1 gene and in vitro individual variations in lymphocyte responses to methylprednisolone.	GeneRIF	0.001255	1	0.003424	0.03194	1	1	NR3C1
826	Pubmed	10329005	The presynaptic cytomatrix protein Bassoon: sequence and chromosomal localization of the human BSN gene.	Pubmed	0.001255	1	0.003424	0.03194	1	1	BSN
827	Pubmed	24337390	A ChIP-seq-defined genome-wide map of MEF2C binding reveals inflammatory pathways associated with its role in bone density determination.	Pubmed	0.001255	1	0.003424	0.03194	1	1	MEF2C
828	Pubmed	21256132:gr	Characterization of a family of RanBP2-type zinc fingers that can recognize single-stranded RNA.	GeneRIF	0.001255	1	0.003424	0.03194	1	1	RANBP2
829	Pubmed	18195717:gr	Identification of Piccolo as a regulator of behavioral plasticity and dopamine transporter internalization.	GeneRIF	0.001255	1	0.003424	0.03194	1	1	PCLO
830	Pubmed	21930780	Ligand-independent phosphorylation of the glucocorticoid receptor integrates cellular stress pathways with nuclear receptor signaling.	Pubmed	0.001255	1	0.003424	0.03194	1	1	NR3C1
831	Pubmed	18696005	Failure to confirm an association between Epsin 4 and schizophrenia in a Japanese population.	Pubmed	0.001255	1	0.003424	0.03194	1	1	CLINT1
832	Pubmed	16624878	Site-specific proteolysis of the transcriptional coactivator HCF-1 can regulate its interaction with protein cofactors.	Pubmed	0.001255	1	0.003424	0.03194	1	1	HCFC1
833	Pubmed	19133972:gr	Functional polymorphism of the glucocorticoid receptor gene associates with mania and hypomania in bipolar disorder.	GeneRIF	0.001255	1	0.003424	0.03194	1	1	NR3C1
834	Pubmed	19051288	Glucocorticoid receptor gene polymorphisms and childhood adversity are associated with depression: New evidence for a gene-environment interaction.	Pubmed	0.001255	1	0.003424	0.03194	1	1	NR3C1
835	Pubmed	22343712:gr	CIP, a cardiac Isl1-interacting protein, represses cardiomyocyte hypertrophy.	GeneRIF	0.001255	1	0.003424	0.03194	1	1	MLIP
836	Pubmed	19605973:gr	Glucocorticoid receptor mRNA expression in peripheral blood mononuclear cells in high trained compared to low trained athletes and untrained subjects.	GeneRIF	0.001255	1	0.003424	0.03194	1	1	NR3C1
837	Pubmed	19386906	The occurrence of aging-dependent reticulon 3 immunoreactive dystrophic neurites decreases cognitive function.	Pubmed	0.001255	1	0.003424	0.03194	1	1	RTN3
838	Pubmed	18945891:gr	Synapsin IIa controls the reserve pool of glutamatergic synaptic vesicles.	GeneRIF	0.001255	1	0.003424	0.03194	1	1	SYN2
839	Pubmed	19386906:gr	The occurrence of aging-dependent reticulon 3 immunoreactive dystrophic neurites decreases cognitive function.	GeneRIF	0.001255	1	0.003424	0.03194	1	1	RTN3
840	Pubmed	11344238	The N363S polymorphism of the glucocorticoid receptor: potential contribution to central obesity in men and lack of association with other risk factors for coronary heart disease and diabetes mellitus.	Pubmed	0.001255	1	0.003424	0.03194	1	1	NR3C1
841	Pubmed	15560370	Mammalian apoptosis-inducing protein, HAP, induces bacterial cell death.	Pubmed	0.001255	1	0.003424	0.03194	1	1	RTN3
842	Pubmed	15842855:gr	[Amplification of EMS1 gene in oral carcinogenesis].	GeneRIF	0.001255	1	0.003424	0.03194	1	1	CTTN
843	Pubmed	18955699:gr	A p38 MAPK-MEF2C pathway regulates B-cell proliferation.	GeneRIF	0.001255	1	0.003424	0.03194	1	1	MEF2C
844	Pubmed	18701217:gr	Genetic deletion of synapsin II reduces neuropathic pain due to reduced glutamate but increased GABA in the spinal cord dorsal horn.	GeneRIF	0.001255	1	0.003424	0.03194	1	1	SYN2
845	Pubmed	19758697	Polymorphisms in glucocorticoid receptor gene and the outcome of childhood acute lymphoblastic leukemia (ALL).	Pubmed	0.001255	1	0.003424	0.03194	1	1	NR3C1
846	Pubmed	12874403	Autosomal dominant acute necrotizing encephalopathy.	Pubmed	0.001255	1	0.003424	0.03194	1	1	RANBP2
847	Pubmed	12145699:gr	e19a2-positive chronic myeloid leukaemia with BCR exon e16-deleted transcripts.	GeneRIF	0.001255	1	0.003424	0.03194	1	1	BCR
848	Pubmed	17701995:gr	Loss of the cisternal organelle in the axon initial segment of cortical neurons in synaptopodin-deficient mice.	GeneRIF	0.001255	1	0.003424	0.03194	1	1	SYNPO
849	Pubmed	22522967:gr	A metal-binding site in the RTN1-C protein: new perspectives on the physiological role of a neuronal protein.	GeneRIF	0.001255	1	0.003424	0.03194	1	1	RTN1
850	Pubmed	12741986:gr	Serine 776 of ataxin-1 is critical for polyglutamine-induced disease in SCA1 transgenic mice.	GeneRIF	0.001255	1	0.003424	0.03194	1	1	ATXN1
851	Pubmed	19174530:gr	Functional glucocorticoid receptor gene variants do not underlie the high variability of 17-hydroxyprogesterone screening values in healthy newborns.	GeneRIF	0.001255	1	0.003424	0.03194	1	1	NR3C1
852	Pubmed	15879558	The glucocorticoid receptor blocks P-TEFb recruitment by NFkappaB to effect promoter-specific transcriptional repression.	Pubmed	0.001255	1	0.003424	0.03194	1	1	NR3C1
853	Pubmed	17903302:gr	Framingham Heart Study 100K Project: genome-wide associations for blood pressure and arterial stiffness.	GeneRIF	0.001255	1	0.003424	0.03194	1	1	MEF2C
854	Pubmed	23407961:gr	Preventing formation of reticulon 3 immunoreactive dystrophic neurites improves cognitive function in mice.	GeneRIF	0.001255	1	0.003424	0.03194	1	1	RTN3
855	Pubmed	22695118	Altered corepressor SMRT expression and recruitment to target genes as a mechanism that change the response to androgens in prostate cancer progression.	Pubmed	0.001255	1	0.003424	0.03194	1	1	NCOR2
856	Pubmed	21169818	Relationship of a common polymorphism of the glucocorticoid receptor gene to traumatic memories and posttraumatic stress disorder in patients after intensive care therapy.	Pubmed	0.001255	1	0.003424	0.03194	1	1	NR3C1
857	Pubmed	18362306:gr	Genotype-phenotype correlation in a family with primary cortisol resistance: possible modulating effect of the ER22/23EK polymorphism.	GeneRIF	0.001255	1	0.003424	0.03194	1	1	NR3C1
858	Pubmed	16502579:gr	Detection of BCR-ABL mutations and resistance to imatinib mesylate.	GeneRIF	0.001255	1	0.003424	0.03194	1	1	BCR
859	Pubmed	23426617:gr	A novel point mutation in the DNA-binding domain (DBD) of the human glucocorticoid receptor causes primary generalized glucocorticoid resistance by disrupting the hydrophobic structure of its DBD.	GeneRIF	0.001255	1	0.003424	0.03194	1	1	NR3C1
860	Pubmed	22576662	Thyroid hormone receptors promote metastasis of human hepatoma cells via regulation of TRAIL.	Pubmed	0.001255	1	0.003424	0.03194	1	1	NCOR2
861	Pubmed	7647801	Expression analysis of the ataxin-1 protein in tissues from normal and spinocerebellar ataxia type 1 individuals.	Pubmed	0.001255	1	0.003424	0.03194	1	1	ATXN1
862	Pubmed	18812484:gr	Two common haplotypes of the glucocorticoid receptor gene are associated with increased susceptibility to cardiovascular disease in men with familial hypercholesterolemia.	GeneRIF	0.001255	1	0.003424	0.03194	1	1	NR3C1
863	Pubmed	18474292:gr	BCR expression is decreased in meningiomas showing loss of heterozygosity of 22q within a new minimal deletion region.	GeneRIF	0.001255	1	0.003424	0.03194	1	1	BCR
864	Pubmed	20156759	Glucocorticoid receptor gene polymorphisms and potential association to chronic obstructive pulmonary disease susceptibility and severity.	Pubmed	0.001255	1	0.003424	0.03194	1	1	NR3C1
865	Pubmed	19140693:gr	Nucleic acid binding of the RTN1-C C-terminal region: toward the functional role of a reticulon protein.	GeneRIF	0.001255	1	0.003424	0.03194	1	1	RTN1
866	Pubmed	22377015:gr	Cortactin and focal adhesion kinase as predictors of cancer risk in patients with premalignant oral epithelial lesions.	GeneRIF	0.001255	1	0.003424	0.03194	1	1	CTTN
867	Pubmed	23536093:gr	Purkinje cell ataxin-1 modulates climbing fiber synaptic input in developing and adult mouse cerebellum.	GeneRIF	0.001255	1	0.003424	0.03194	1	1	ATXN1
868	Pubmed	20393883:gr	Disturbed tooth germ development in the absence of MINT in the cultured mouse mandibular explants.	GeneRIF	0.001255	1	0.003424	0.03194	1	1	SPEN
869	Pubmed	21234764	Transcriptional control of the human glucocorticoid receptor: identification and analysis of alternative promoter regions.	Pubmed	0.001255	1	0.003424	0.03194	1	1	NR3C1
870	Pubmed	22851186:gr	Glucocorticoid receptor density correlates with health risk factors and insulin resistance in Caucasian and African American subjects.	GeneRIF	0.001255	1	0.003424	0.03194	1	1	NR3C1
871	Pubmed	19309409:gr	MAP-2 immunoexpression in gliomatosis cerebri.	GeneRIF	0.001255	1	0.003424	0.03194	1	1	MAP2
872	Pubmed	21355091	The dominant negative ß isoform of the glucocorticoid receptor is uniquely expressed in erythroid cells expanded from polycythemia vera patients.	Pubmed	0.001255	1	0.003424	0.03194	1	1	NR3C1
873	Pubmed	18039661	Reversible tyrosine protein phosphorylation regulates large conductance voltage- and calcium-activated potassium channels via cortactin.	Pubmed	0.001255	1	0.003424	0.03194	1	1	CTTN
874	Pubmed	21127044:gr	Differential glucocorticoid receptor-mediated transcription mechanisms.	GeneRIF	0.001255	1	0.003424	0.03194	1	1	NR3C1
875	Pubmed	17681029:gr	Serum fasting cortisol in relation to bone, and the role of genetic variations in the glucocorticoid receptor.	GeneRIF	0.001255	1	0.003424	0.03194	1	1	NR3C1
876	Pubmed	21444365:gr	Association of a sequence variant in DAB2IP with coronary heart disease.	GeneRIF	0.001255	1	0.003424	0.03194	1	1	DAB2IP
877	Pubmed	18039792:gr	Glucocorticoid receptor is required for skin barrier competence.	GeneRIF	0.001255	1	0.003424	0.03194	1	1	NR3C1
878	Pubmed	20213079	Cortactin gene amplification and expression in breast cancer: a chromogenic in situ hybridisation and immunohistochemical study.	Pubmed	0.001255	1	0.003424	0.03194	1	1	CTTN
879	Pubmed	15388780:gr	Regulation of transmitter release by synapsin II in mouse motor terminals.	GeneRIF	0.001255	1	0.003424	0.03194	1	1	SYN2
880	Pubmed	16079118:gr	e6a2 BCR/ABL1 fusion with cryptic der(9)t(9;22) deletions in a patient with chronic myeloid leukemia.	GeneRIF	0.001255	1	0.003424	0.03194	1	1	BCR
881	Pubmed	10898924	Five missense variants in the amino-terminal domain of the glucocorticoid receptor: no association with puerperal psychosis or schizophrenia.	Pubmed	0.001255	1	0.003424	0.03194	1	1	NR3C1
882	Pubmed	18617609:gr	The role of the forebrain glucocorticoid receptor in acute and chronic stress.	GeneRIF	0.001255	1	0.003424	0.03194	1	1	NR3C1
883	Pubmed	18657369:gr	Psychological stress impairs the local CD8+ T cell response to mucosal HSV-1 infection and allows for increased pathogenicity via a glucocorticoid receptor-mediated mechanism.	GeneRIF	0.001255	1	0.003424	0.03194	1	1	NR3C1
884	Pubmed	20371666	Glucocorticoid receptor gene, low-grade inflammation, and heart failure: the Heart and Soul study.	Pubmed	0.001255	1	0.003424	0.03194	1	1	NR3C1
885	Pubmed	22812453	Glucocorticoid receptor mRNA and protein isoform alterations in the orbitofrontal cortex in schizophrenia and bipolar disorder.	Pubmed	0.001255	1	0.003424	0.03194	1	1	NR3C1
886	Pubmed	21092860:gr	Bassoon speeds vesicle reloading at a central excitatory synapse.	GeneRIF	0.001255	1	0.003424	0.03194	1	1	BSN
887	Pubmed	16777711:gr	Evidence denies the presence of O-GlcNAcylation on mouse glucocorticoid receptor and its potential involvement in receptor transcriptional activity.	GeneRIF	0.001255	1	0.003424	0.03194	1	1	NR3C1
888	Pubmed	19111675:gr	Targeted disruption of the mouse Lipoma Preferred Partner gene.	GeneRIF	0.001255	1	0.003424	0.03194	1	1	LPP
889	Pubmed	19066220:gr	SMRT repression of nuclear receptors controls the adipogenic set point and metabolic homeostasis.	GeneRIF	0.001255	1	0.003424	0.03194	1	1	NCOR2
890	Pubmed	19369632:gr	Differential expression of microtubule-associated protein 2 in melanocytic skin lesions.	GeneRIF	0.001255	1	0.003424	0.03194	1	1	MAP2
891	Pubmed	22479425:gr	Cortactin tyrosine phosphorylation promotes its deacetylation and inhibits cell spreading.	GeneRIF	0.001255	1	0.003424	0.03194	1	1	CTTN
892	Pubmed	17483334	Cortactin is an essential regulator of matrix metalloproteinase secretion and extracellular matrix degradation in invadopodia.	Pubmed	0.001255	1	0.003424	0.03194	1	1	CTTN
893	Pubmed	21568279	Entropy-driven mechanism of an E3 ligase.	Pubmed	0.001255	1	0.003424	0.03194	1	1	RANBP2
894	Pubmed	14764810:gr	Glucocorticoid sensitivity is determined by a specific glucocorticoid receptor haplotype.	GeneRIF	0.001255	1	0.003424	0.03194	1	1	NR3C1
895	Pubmed	20335448:gr	A novel point mutation in helix 10 of the human glucocorticoid receptor causes generalized glucocorticoid resistance by disrupting the structure of the ligand-binding domain.	GeneRIF	0.001255	1	0.003424	0.03194	1	1	NR3C1
896	Pubmed	18342607:gr	Interaction of the glucocorticoid receptor with the chromatin landscape.	GeneRIF	0.001255	1	0.003424	0.03194	1	1	NR3C1
897	Pubmed	15522876	Combinatorial transcription of herpes simplex virus and varicella zoster virus immediate early genes is strictly determined by the cellular coactivator HCF-1.	Pubmed	0.001255	1	0.003424	0.03194	1	1	HCFC1
898	Pubmed	15878393:gr	Identification of a novel phosphorylation site in ataxin-1.	GeneRIF	0.001255	1	0.003424	0.03194	1	1	ATXN1
899	Pubmed	19030997	Phosphorylation-induced changes in backbone dynamics of the dematin headpiece C-terminal domain.	Pubmed	0.001255	1	0.003424	0.03194	1	1	DMTN
900	Pubmed	19106216:gr	Conditional transgenic mice for studying the role of the glucocorticoid receptor in the renal collecting duct.	GeneRIF	0.001255	1	0.003424	0.03194	1	1	NR3C1
901	Pubmed	25926062	The glucocorticoid receptor A3669G SNP is not associated with polycythemia vera, essential thrombocythemia or primary myelofibrosis.	Pubmed	0.001255	1	0.003424	0.03194	1	1	NR3C1
902	Pubmed	22027747:gr	Expression of NLK and its potential effect in ovarian cancer chemotherapy.	GeneRIF	0.001255	1	0.003424	0.03194	1	1	NLK
903	Pubmed	8474448	The product of the EMS1 gene, amplified and overexpressed in human carcinomas, is homologous to a v-src substrate and is located in cell-substratum contact sites.	Pubmed	0.001255	1	0.003424	0.03194	1	1	CTTN
904	Pubmed	21723510:gr	Molecular control of systemic bile acid homeostasis by the liver glucocorticoid receptor.	GeneRIF	0.001255	1	0.003424	0.03194	1	1	NR3C1
905	Pubmed	15300237:gr	Altered SMRT levels disrupt vitamin D3 receptor signalling in prostate cancer cells.	GeneRIF	0.001255	1	0.003424	0.03194	1	1	NCOR2
906	Pubmed	18669537:gr	Synapsin II and calcium regulate vesicle docking and the cross-talk between vesicle pools at the mouse motor terminals.	GeneRIF	0.001255	1	0.003424	0.03194	1	1	SYN2
907	Pubmed	26987799	DNA damage signalling barrier, oxidative stress and treatment-relevant DNA repair factor alterations during progression of human prostate cancer.	Pubmed	0.001255	1	0.003424	0.03194	1	1	JMJD1C
908	Pubmed	22832909:gr	Piccolo genotype modulates neural correlates of emotion processing but not executive functioning.	GeneRIF	0.001255	1	0.003424	0.03194	1	1	PCLO
909	Pubmed	15659229:gr	Synaptopodin, a molecule involved in the formation of the dendritic spine apparatus, is a dual actin/alpha-actinin binding protein.	GeneRIF	0.001255	1	0.003424	0.03194	1	1	SYNPO
910	Pubmed	19458196:gr	Cortactin promotes migration and platelet-derived growth factor-induced actin reorganization by signaling to Rho-GTPases.	GeneRIF	0.001255	1	0.003424	0.03194	1	1	CTTN
911	Pubmed	21637295	RNA steady-state defects in myotonic dystrophy are linked to nuclear exclusion of SHARP.	Pubmed	0.001255	1	0.003424	0.03194	1	1	SPEN
912	Pubmed	20399565	The glucocorticoid receptor: pivot of depression and of antidepressant treatment?	Pubmed	0.001255	1	0.003424	0.03194	1	1	NR3C1
913	Pubmed	20833719	Human beta-synuclein rendered fibrillogenic by designed mutations.	Pubmed	0.001255	1	0.003424	0.03194	1	1	SNCB
914	Pubmed	15981098:gr	CIC, a gene involved in cerebellar development and ErbB signaling, is significantly expressed in medulloblastomas.	GeneRIF	0.001255	1	0.003424	0.03194	1	1	CIC
915	Pubmed	22078881:gr	NCoR1 is a conserved physiological modulator of muscle mass and oxidative function.	GeneRIF	0.001255	1	0.003424	0.03194	1	1	NCOR1
916	Pubmed	11389697	Thrombopoietin stimulates cortactin translocation to the cytoskeleton independently of tyrosine phosphorylation.	Pubmed	0.001255	1	0.003424	0.03194	1	1	CTTN
917	Pubmed	23634774	Autosomal dominant hereditary ataxia in Sri Lanka.	Pubmed	0.001255	1	0.003424	0.03194	1	1	ATXN1
918	Pubmed	23527567	Lack of association between NR3C1 polymorphism and glucocorticoid resistance in Chinese patients with immune thrombocytopenia.	Pubmed	0.001255	1	0.003424	0.03194	1	1	NR3C1
919	Pubmed	24626943	Association of glucocorticoid receptor polymorphisms with clinical and metabolic profiles in polycystic ovary syndrome.	Pubmed	0.001255	1	0.003424	0.03194	1	1	NR3C1
920	Pubmed	16580345	Polymorphisms of the glucocorticoid receptor gene and major depression.	Pubmed	0.001255	1	0.003424	0.03194	1	1	NR3C1
921	Pubmed	16026760:gr	SMRT has tissue-specific isoform profiles that include a form containing one CoRNR box.	GeneRIF	0.001255	1	0.003424	0.03194	1	1	NCOR2
922	Pubmed	20015884	Impact of additional chromosomal aberrations and BCR-ABL kinase domain mutations on the response to nilotinib in Philadelphia chromosome-positive chronic myeloid leukemia.	Pubmed	0.001255	1	0.003424	0.03194	1	1	BCR
923	Pubmed	26822445	Methylation of the Glucocorticoid Receptor Gene Promoter in Preschoolers: Links With Internalizing Behavior Problems.	Pubmed	0.001255	1	0.003424	0.03194	1	1	NR3C1
924	Pubmed	20396930:gr	Comparison of fast backbone dynamics at amide nitrogen and carbonyl sites in dematin headpiece C-terminal domain and its S74E mutant.	GeneRIF	0.001255	1	0.003424	0.03194	1	1	DMTN
925	Pubmed	21881570:gr	Abnormal glucocorticoid receptor mRNA and protein isoform expression in the prefrontal cortex in psychiatric illness.	GeneRIF	0.001255	1	0.003424	0.03194	1	1	NR3C1
926	Pubmed	14701878:gr	hRIP, a cellular cofactor for Rev function, promotes release of HIV RNAs from the perinuclear region.	GeneRIF	0.001255	1	0.003424	0.03194	1	1	AGFG1
927	Pubmed	18536531	Prenatal exposure to maternal depression, neonatal methylation of human glucocorticoid receptor gene (NR3C1) and infant cortisol stress responses.	Pubmed	0.001255	1	0.003424	0.03194	1	1	NR3C1
928	Pubmed	26055705	Insights into the Recruitment of Class IIa Histone Deacetylases (HDACs) to the SMRT/NCoR Transcriptional Repression Complex.	Pubmed	0.001255	1	0.003424	0.03194	1	1	NCOR2
929	Pubmed	20727199	Polymorphisms in the glucocorticoid receptor gene that modulate glucocorticoid sensitivity are associated with rheumatoid arthritis.	Pubmed	0.001255	1	0.003424	0.03194	1	1	NR3C1
930	Pubmed	22879541	A3669G polymorphism of glucocorticoid receptor is a susceptibility allele for primary myelofibrosis and contributes to phenotypic diversity and blast transformation.	Pubmed	0.001255	1	0.003424	0.03194	1	1	NR3C1
931	Pubmed	9877153	Unregulated exposure of the ribosomal M-site caused by NAC depletion results in delivery of non-secretory polypeptides to the Sec61 complex.	Pubmed	0.001255	1	0.003424	0.03194	1	1	NACA
932	Pubmed	17219717	Protein 4.1, a component of the erythrocyte membrane skeleton and its related homologue proteins forming the protein 4.1/FERM superfamily.	Pubmed	0.001255	1	0.003424	0.03194	1	1	EPB41L1
933	Pubmed	23328440:gr	Mef2 promotes spine elimination in absence of ¿-catenin.	GeneRIF	0.001255	1	0.003424	0.03194	1	1	MEF2C
934	Pubmed	23902822	HIV-1 capsid undergoes coupled binding and isomerization by the nuclear pore protein NUP358.	Pubmed	0.001255	1	0.003424	0.03194	1	1	RANBP2
935	Pubmed	17392827	Gene-drug interaction at the glucocorticoid receptor increases risk of squamous cell skin cancer.	Pubmed	0.001255	1	0.003424	0.03194	1	1	NR3C1
936	Pubmed	1494913	Cleavage of bovine brain microtubule-associated protein-2 by human immunodeficiency virus proteinase.	Pubmed	0.001255	1	0.003424	0.03194	1	1	MAP2
937	Pubmed	10565545	Cloning of cDNAs encoding human synapsins IIa and IIb.	Pubmed	0.001255	1	0.003424	0.03194	1	1	SYN2
938	Pubmed	20407281:gr	The effect of restraint stress on glucocorticoid receptors in mouse spleen lymphocytes: involvement of the sympathetic nervous system.	GeneRIF	0.001255	1	0.003424	0.03194	1	1	NR3C1
939	Pubmed	12379279:gr	Antagonism of glucocorticoid receptor transactivity and cell growth inhibition by transforming growth factor-beta through AP-1-mediated transcriptional repression.	GeneRIF	0.001255	1	0.003424	0.03194	1	1	NR3C1
940	Pubmed	19442707:gr	Hippocampal spine-associated Rap-specific GTPase-activating protein induces enhancement of learning and memory in postnatally hypoxia-exposed mice.	GeneRIF	0.001255	1	0.003424	0.03194	1	1	SIPA1L1
941	Pubmed	21477816:gr	Glucocorticoid receptor gene haplotype predicts increased risk of hospital admission for depressive disorders in the Helsinki birth cohort study.	GeneRIF	0.001255	1	0.003424	0.03194	1	1	NR3C1
942	Pubmed	25479544	The EGFR pathway regulates BCRP expression in NSCLC cells: role of erlotinib.	Pubmed	0.001255	1	0.003424	0.03194	1	1	BCR
944	Pubmed	20712049:gr	Glucocorticoid receptor gene haplotype structure and steroid therapy outcome in IBD patients.	GeneRIF	0.001255	1	0.003424	0.03194	1	1	NR3C1
945	Pubmed	15289446:gr	Identification of the pregnancy hormone relaxin as glucocorticoid receptor agonist.	GeneRIF	0.001255	1	0.003424	0.03194	1	1	NR3C1
946	Pubmed	22015776	The role of functional single nucleotide polymorphisms of the human glucocorticoid receptor gene NR3C1 in Polish patients with bronchial asthma.	Pubmed	0.001255	1	0.003424	0.03194	1	1	NR3C1
947	Pubmed	23028665:gr	Impact of glucocorticoid receptor gene polymorphisms on the metabolic profile of adult patients with the classical form of 21-hydroxylase deficiency.	GeneRIF	0.001255	1	0.003424	0.03194	1	1	NR3C1
948	Pubmed	23407961	Preventing formation of reticulon 3 immunoreactive dystrophic neurites improves cognitive function in mice.	Pubmed	0.001255	1	0.003424	0.03194	1	1	RTN3
949	Pubmed	19372434:gr	DNA binding site sequence directs glucocorticoid receptor structure and activity.	GeneRIF	0.001255	1	0.003424	0.03194	1	1	NR3C1
950	Pubmed	16484626:gr	Organizing motility: LIM domains, LPP, and smooth muscle migration.	GeneRIF	0.001255	1	0.003424	0.03194	1	1	LPP
951	Pubmed	19241372:gr	Dematin exhibits a natively unfolded core domain and an independently folded headpiece domain.	GeneRIF	0.001255	1	0.003424	0.03194	1	1	DMTN
952	Pubmed	20199670:gr	Glucocorticoid receptor gene polymorphisms do not affect growth in fetal and early postnatal life. The Generation R Study.	GeneRIF	0.001255	1	0.003424	0.03194	1	1	NR3C1
953	Pubmed	15748172:gr	Purified Wnt-5a increases differentiation of midbrain dopaminergic cells and dishevelled phosphorylation.	GeneRIF	0.001255	1	0.003424	0.03194	1	1	DVL1
954	Pubmed	22832399	PCLO rs2522833 impacts HPA system activity in healthy young adults.	Pubmed	0.001255	1	0.003424	0.03194	1	1	PCLO
955	Pubmed	26487643	High expression of myocyte enhancer factor 2C (MEF2C) is associated with adverse-risk features and poor outcome in pediatric acute myeloid leukemia: a report from the Children's Oncology Group.	Pubmed	0.001255	1	0.003424	0.03194	1	1	MEF2C
956	Pubmed	7724562	The Ran/TC4 GTPase-binding domain: identification by expression cloning and characterization of a conserved sequence motif.	Pubmed	0.001255	1	0.003424	0.03194	1	1	RANBP2
957	Pubmed	18682496:gr	Mechanical forces facilitate actin polymerization at focal adhesions in a zyxin-dependent manner.	GeneRIF	0.001255	1	0.003424	0.03194	1	1	ZYX
958	Pubmed	23355471	The allosteric mechanism induced by protein kinase A (PKA) phosphorylation of dematin (band 4.9).	Pubmed	0.001255	1	0.003424	0.03194	1	1	DMTN
959	Pubmed	23117886	SpliceArray profiling of breast cancer reveals a novel variant of NCOR2/SMRT that is associated with tamoxifen resistance and control of ER¿ transcriptional activity.	Pubmed	0.001255	1	0.003424	0.03194	1	1	NCOR2
960	Pubmed	25048180	Association between methylation of the glucocorticoid receptor gene, childhood maltreatment, and clinical severity in borderline personality disorder.	Pubmed	0.001255	1	0.003424	0.03194	1	1	NR3C1
961	Pubmed	24429396	Genetic and in vivo determinants of glucocorticoid sensitivity in relation to clinical outcome of childhood nephrotic syndrome.	Pubmed	0.001255	1	0.003424	0.03194	1	1	NR3C1
962	Pubmed	16611226:gr	Cortactin is essential for F-actin assembly in enteropathogenic Escherichia coli (EPEC)- and enterohaemorrhagic E. coli (EHEC)-induced pedestals and the alpha-helical region is involved in the localization of cortactin to bacterial attachment sites.	GeneRIF	0.001255	1	0.003424	0.03194	1	1	CTTN
963	Pubmed	19758697:gr	Polymorphisms in glucocorticoid receptor gene and the outcome of childhood acute lymphoblastic leukemia (ALL).	GeneRIF	0.001255	1	0.003424	0.03194	1	1	NR3C1
964	Pubmed	15146346	Microtubule-associated protein-2 immunoreactivity: a useful tool in the differential diagnosis of low-grade neuroepithelial tumors.	Pubmed	0.001255	1	0.003424	0.03194	1	1	MAP2
965	Pubmed	25080589	Epigenetic modification of the glucocorticoid receptor gene is linked to traumatic memory and post-traumatic stress disorder risk in genocide survivors.	Pubmed	0.001255	1	0.003424	0.03194	1	1	NR3C1
966	Pubmed	24532043	Cortactin, another player in the Lyn signaling pathway, is over-expressed and alternatively spliced in leukemic cells from patients with B-cell chronic lymphocytic leukemia.	Pubmed	0.001255	1	0.003424	0.03194	1	1	CTTN
967	Pubmed	11238589	High constitutive glucocorticoid receptor beta in human neutrophils enables them to reduce their spontaneous rate of cell death in response to corticosteroids.	Pubmed	0.001255	1	0.003424	0.03194	1	1	NR3C1
968	Pubmed	12581885	A second pathway for modulating glucocorticoid receptor transactivation properties.	Pubmed	0.001255	1	0.003424	0.03194	1	1	NR3C1
969	Pubmed	14733805	[Analysis on association of glucocorticoid receptor gene polymorphism with steroid-resistance in idiopathic nephrotic syndrome of children].	Pubmed	0.001255	1	0.003424	0.03194	1	1	NR3C1
970	Pubmed	20421981:gr	Casein kinase 1 delta (CK1delta) regulates period length of the mouse suprachiasmatic circadian clock in vitro.	GeneRIF	0.001255	1	0.003424	0.03194	1	1	CSNK1D
971	Pubmed	19241372	Dematin exhibits a natively unfolded core domain and an independently folded headpiece domain.	Pubmed	0.001255	1	0.003424	0.03194	1	1	DMTN
972	Pubmed	23047475	BCR-ABL1 kinase inhibits uracil DNA glycosylase UNG2 to enhance oxidative DNA damage and stimulate genomic instability.	Pubmed	0.001255	1	0.003424	0.03194	1	1	BCR
973	Pubmed	15784678	NACA is a positive regulator of human erythroid-cell differentiation.	Pubmed	0.001255	1	0.003424	0.03194	1	1	NACA
974	Pubmed	23308052	DAB2IP regulates autophagy in prostate cancer in response to combined treatment of radiation and a DNA-PKcs inhibitor.	Pubmed	0.001255	1	0.003424	0.03194	1	1	DAB2IP
975	Pubmed	16116902:gr	[Acute lymphoblastic leukemias with aberrations of BCR-ABL genes].	GeneRIF	0.001255	1	0.003424	0.03194	1	1	BCR
976	Pubmed	20460484:gr	Identification of a quantitative MINT locus methylation profile predicting local regional recurrence of rectal cancer.	GeneRIF	0.001255	1	0.003424	0.03194	1	1	SPEN
977	Pubmed	7254211	[Glucocorticoid-receptor complexes of rat liver. I. Kinetic and equilibrium parameters of their interaction with DNA: ionic strength and temperature dependence].	Pubmed	0.001255	1	0.003424	0.03194	1	1	NR3C1
978	Pubmed	18408151:gr	Conservation analysis predicts in vivo occupancy of glucocorticoid receptor-binding sequences at glucocorticoid-induced genes.	GeneRIF	0.001255	1	0.003424	0.03194	1	1	NR3C1
979	Pubmed	18809762	BCR-ABL fusion transcript types and levels and their interaction with secondary genetic changes in determining the phenotype of Philadelphia chromosome-positive leukemias.	Pubmed	0.001255	1	0.003424	0.03194	1	1	BCR
980	Pubmed	20132795	Oxidative stress-enhanced SUMOylation and aggregation of ataxin-1: Implication of JNK pathway.	Pubmed	0.001255	1	0.003424	0.03194	1	1	ATXN1
981	Pubmed	20080667:gr	Role of DAB2IP in modulating epithelial-to-mesenchymal transition and prostate cancer metastasis.	GeneRIF	0.001255	1	0.003424	0.03194	1	1	DAB2IP
982	Pubmed	15866548:gr	The breakpoint cluster region gene on chromosome 22q11 is associated with bipolar disorder.	GeneRIF	0.001255	1	0.003424	0.03194	1	1	BCR
983	Pubmed	23630457	RanBP2/Nup358 potentiates the translation of a subset of mRNAs encoding secretory proteins.	Pubmed	0.001255	1	0.003424	0.03194	1	1	RANBP2
984	Pubmed	25744540	CK1¿ restrains lipin-1 induction, lipid droplet formation and cell proliferation under hypoxia by reducing HIF-1¿/ARNT complex formation.	Pubmed	0.001255	1	0.003424	0.03194	1	1	CSNK1D
985	Pubmed	19940520:gr	Working memory performance is associated with common glucocorticoid receptor gene polymorphisms.	GeneRIF	0.001255	1	0.003424	0.03194	1	1	NR3C1
986	Pubmed	18384058:gr	A de novo apparently balanced translocation [46,XY,t(2;9)(p13;p24)] interrupting RAB11FIP5 identifies a potential candidate gene for autism spectrum disorder.	GeneRIF	0.001255	1	0.003424	0.03194	1	1	RAB11FIP5
987	Pubmed	12039077:gr	Characterization of promoter 1B in the human glucocorticoid receptor gene.	GeneRIF	0.001255	1	0.003424	0.03194	1	1	NR3C1
988	Pubmed	23354285	TIP47 plays a crucial role in the life cycle of hepatitis C virus.	Pubmed	0.001255	1	0.003424	0.03194	1	1	PLIN3
989	Pubmed	22123863:gr	Casein kinase I delta controls centrosome positioning during T cell activation.	GeneRIF	0.001255	1	0.003424	0.03194	1	1	CSNK1D
991	Pubmed	12446720	Epigenetic regulation of a novel tumor suppressor gene (hDAB2IP) in prostate cancer cell lines.	Pubmed	0.001255	1	0.003424	0.03194	1	1	DAB2IP
992	Pubmed	22587663:gr	Glucocorticoid receptor-promoter interactions: energetic dissection suggests a framework for the specificity of steroid receptor-mediated gene regulation.	GeneRIF	0.001255	1	0.003424	0.03194	1	1	NR3C1
993	Pubmed	11004489	Cloning and characterization of a novel RNA-binding protein SRL300 with RS domains.	Pubmed	0.001255	1	0.003424	0.03194	1	1	SRRM2
994	Pubmed	19007848	Ligand-selective transactivation and transrepression via the glucocorticoid receptor: role of cofactor interaction.	Pubmed	0.001255	1	0.003424	0.03194	1	1	NR3C1
995	Pubmed	18003705:gr	Rip11 is a Rab11- and AS160-RabGAP-binding protein required for insulin-stimulated glucose uptake in adipocytes.	GeneRIF	0.001255	1	0.003424	0.03194	1	1	RAB11FIP5
996	Pubmed	18073143	Involvement of microtubule-associated protein 2 (MAP2) in oral cancer cell motility: a novel biological function of MAP2 in non-neuronal cells.	Pubmed	0.001255	1	0.003424	0.03194	1	1	MAP2
997	Pubmed	20399565:gr	The glucocorticoid receptor: pivot of depression and of antidepressant treatment?	GeneRIF	0.001255	1	0.003424	0.03194	1	1	NR3C1
998	Pubmed	12114257:gr	Mechanisms of corticosteroid resistance in rheumatoid arthritis: a putative role for the corticosteroid receptor beta isoform.	GeneRIF	0.001255	1	0.003424	0.03194	1	1	NR3C1
999	Pubmed	18667495:gr	Association of the cellular coactivator HCF-1 with the Golgi apparatus in sensory neurons.	GeneRIF	0.001255	1	0.003424	0.03194	1	1	HCFC1
1000	Pubmed	25573430	Reticulon protein-1C is a key component of MAMs.	Pubmed	0.001255	1	0.003424	0.03194	1	1	RTN1
1001	Pubmed	17682054	Selective regulation of bone cell apoptosis by translational isoforms of the glucocorticoid receptor.	Pubmed	0.001255	1	0.003424	0.03194	1	1	NR3C1
1002	Pubmed	8813722	Identification of TRACs (T3 receptor-associating cofactors), a family of cofactors that associate with, and modulate the activity of, nuclear hormone receptors.	Pubmed	0.001255	1	0.003424	0.03194	1	1	NCOR2
1003	Pubmed	10444336	Localization of the human nuclear receptor corepressor (hN-CoR) gene between the CMT1A and the SMS critical regions of chromosome 17p11.2.	Pubmed	0.001255	1	0.003424	0.03194	1	1	NCOR1
1004	Pubmed	19089807	Mutation screen and association analysis of the glucocorticoid receptor gene (NR3C1) in childhood-onset mood disorders (COMD).	Pubmed	0.001255	1	0.003424	0.03194	1	1	NR3C1
1005	Pubmed	16676134	Genetic variants in the glucocorticoid receptor gene (NR3C1) and cardiovascular disease risk. The Leiden 85-plus Study.	Pubmed	0.001255	1	0.003424	0.03194	1	1	NR3C1
1006	Pubmed	19854871:gr	Physical and genetic interactions of yeast Cwc21p, an ortholog of human SRm300/SRRM2, suggest a role at the catalytic center of the spliceosome.	GeneRIF	0.001255	1	0.003424	0.03194	1	1	SRRM2
1007	Pubmed	19781322	Nuclear corepressor 1 expression predicts response to first-line endocrine therapy for breast cancer patients on relapse.	Pubmed	0.001255	1	0.003424	0.03194	1	1	NCOR1
1008	Pubmed	18286599:gr	Unipolar depression and hippocampal volume: impact of DNA sequence variants of the glucocorticoid receptor gene.	GeneRIF	0.001255	1	0.003424	0.03194	1	1	NR3C1
1009	Pubmed	12807506	The relation between two polymorphisms in the glucocorticoid receptor gene and body mass index, blood pressure and cholesterol in obese patients.	Pubmed	0.001255	1	0.003424	0.03194	1	1	NR3C1
1010	Pubmed	19633971:gr	Human glucocorticoid receptor isoform beta: recent understanding of its potential implications in physiology and pathophysiology.	GeneRIF	0.001255	1	0.003424	0.03194	1	1	NR3C1
1011	Pubmed	15698551	A rapid and simple method for detection of Asn363Ser polymorphism of the human glucocorticoid receptor gene.	Pubmed	0.001255	1	0.003424	0.03194	1	1	NR3C1
1012	Pubmed	1865905	Crystallographic analysis of the interaction of the glucocorticoid receptor with DNA.	Pubmed	0.001255	1	0.003424	0.03194	1	1	NR3C1
1013	Pubmed	20154697:gr	An oncogene-tumor suppressor cascade drives metastatic prostate cancer by coordinately activating Ras and nuclear factor-kappaB.	GeneRIF	0.001255	1	0.003424	0.03194	1	1	DAB2IP
1014	Pubmed	7485162	Mapping of a gene for long QT syndrome to chromosome 4q25-27.	Pubmed	0.001255	1	0.003424	0.03194	1	1	ANK2
1015	Pubmed	17395275	Glucocorticoid receptor gene polymorphisms associated with more aggressive disease phenotype in MS.	Pubmed	0.001255	1	0.003424	0.03194	1	1	NR3C1
1016	Pubmed	23892638	Interaction between occupational stress and GR gene polymorphisms on essential hypertension among railway workers.	Pubmed	0.001255	1	0.003424	0.03194	1	1	NR3C1
1017	Pubmed	8204871	No evidence for genomic imprinting of the human BCR gene.	Pubmed	0.001255	1	0.003424	0.03194	1	1	BCR
1018	Pubmed	22449245	MEF2C mutations are a rare cause of Rett or severe Rett-like encephalopathies.	Pubmed	0.001255	1	0.003424	0.03194	1	1	MEF2C
1019	Pubmed	19234457	Epigenetic regulation of the glucocorticoid receptor in human brain associates with childhood abuse.	Pubmed	0.001255	1	0.003424	0.03194	1	1	NR3C1
1020	Pubmed	19451273	TIP47 functions in the biogenesis of lipid droplets.	Pubmed	0.001255	1	0.003424	0.03194	1	1	PLIN3
1021	Pubmed	14654084:gr	Endoplasmic reticulum stress initiates apoptotic death induced by STI571 inhibition of p210 bcr-abl tyrosine kinase.	GeneRIF	0.001255	1	0.003424	0.03194	1	1	BCR
1022	Pubmed	15831463	Myocyte enhancer factor 2 acetylation by p300 enhances its DNA binding activity, transcriptional activity, and myogenic differentiation.	Pubmed	0.001255	1	0.003424	0.03194	1	1	MEF2C
1023	Pubmed	17559307:gr	Determinants of cell- and gene-specific transcriptional regulation by the glucocorticoid receptor.	GeneRIF	0.001255	1	0.003424	0.03194	1	1	NR3C1
1024	Pubmed	24032423	Non-invasive detection of neurochemical changes prior to overt pathology in a mouse model of spinocerebellar ataxia type 1.	Pubmed	0.001255	1	0.003424	0.03194	1	1	ATXN1
1025	Pubmed	20488636:gr	Expression and distribution of glucocorticoid receptor isoforms in eosinophilic chronic rhinosinusitis.	GeneRIF	0.001255	1	0.003424	0.03194	1	1	NR3C1
1026	Pubmed	25546184	The locus C11orf30 increases susceptibility to poly-sensitization.	Pubmed	0.001255	1	0.003424	0.03194	1	1	EMSY
1027	Pubmed	8445027	Familial glucocorticoid resistance caused by a splice site deletion in the human glucocorticoid receptor gene.	Pubmed	0.001255	1	0.003424	0.03194	1	1	NR3C1
1028	Pubmed	15471946:gr	The epithelial glucocorticoid receptor is required for the normal timing of cell proliferation during mammary lobuloalveolar development but is dispensable for milk production.	GeneRIF	0.001255	1	0.003424	0.03194	1	1	NR3C1
1029	Pubmed	12883684	Up-regulation and overproduction of DVL-1, the human counterpart of the Drosophila dishevelled gene, in cervical squamous cell carcinoma.	Pubmed	0.001255	1	0.003424	0.03194	1	1	DVL1
1030	Pubmed	21971518:gr	Glucocorticoid receptors in human epicardial adipose tissue: role of coronary status.	GeneRIF	0.001255	1	0.003424	0.03194	1	1	NR3C1
1031	Pubmed	15746190	Increased expression of the glucocorticoid receptor-A translational isoform as a result of the ER22/23EK polymorphism.	Pubmed	0.001255	1	0.003424	0.03194	1	1	NR3C1
1032	Pubmed	16980656:gr	The glucocorticoid receptor N363S polymorphism and steroid response in Duchenne dystrophy.	GeneRIF	0.001255	1	0.003424	0.03194	1	1	NR3C1
1033	Pubmed	23326475:gr	Dab2IP GTPase activating protein regulates dendrite development and synapse number in cerebellum.	GeneRIF	0.001255	1	0.003424	0.03194	1	1	DAB2IP
1034	Pubmed	12690089:gr	mRNA levels of the insulin-signaling molecule SORBS1 in the adipose depots of nondiabetic women.	GeneRIF	0.001255	1	0.003424	0.03194	1	1	SORBS1
1035	Pubmed	25942041	Effects of prenatal and postnatal depression, and maternal stroking, at the glucocorticoid receptor gene.	Pubmed	0.001255	1	0.003424	0.03194	1	1	NR3C1
1036	Pubmed	26171795	Perilipin 3 Differentially Regulates Skeletal Muscle Lipid Oxidation in Active, Sedentary, and Type 2 Diabetic Males.	Pubmed	0.001255	1	0.003424	0.03194	1	1	PLIN3
1037	Pubmed	23372648:gr	Accumulation of intraneuronal ß-amyloid 42 peptides is associated with early changes in microtubule-associated protein 2 in neurites and synapses.	GeneRIF	0.001255	1	0.003424	0.03194	1	1	MAP2
1038	Pubmed	16134770	Increased expression of glucocorticoid receptor beta messenger RNA in patients with ankylosing spondylitis.	Pubmed	0.001255	1	0.003424	0.03194	1	1	NR3C1
1039	Pubmed	7873448	Hormone-induced hyperphosphorylation of specific phosphorylated sites in the mouse glucocorticoid receptor.	Pubmed	0.001255	1	0.003424	0.03194	1	1	NR3C1
1040	Pubmed	19546850	Joint reanalysis of 29 correlated SNPs supports the role of PCLO/Piccolo as a causal risk factor for major depressive disorder.	Pubmed	0.001255	1	0.003424	0.03194	1	1	PCLO
1041	Pubmed	25113244	The relationship between glucocorticoid receptor polymorphisms, stressful life events, social support, and post-traumatic stress disorder.	Pubmed	0.001255	1	0.003424	0.03194	1	1	NR3C1
1042	Pubmed	23033539	Primary generalized glucocorticoid resistance and hypersensitivity: the end-organ involvement in the stress response.	Pubmed	0.001255	1	0.003424	0.03194	1	1	NR3C1
1043	Pubmed	3118359	Mapping of four distinct BCR-related loci to chromosome region 22q11: order of BCR loci relative to chronic myelogenous leukemia and acute lymphoblastic leukemia breakpoints.	Pubmed	0.001255	1	0.003424	0.03194	1	1	BCR
1044	Pubmed	16890204:gr	Genetic variations of the NR3C1 gene in children with sporadic nephrotic syndrome.	GeneRIF	0.001255	1	0.003424	0.03194	1	1	NR3C1
1045	Pubmed	14532282:gr	HCF-1 functions as a coactivator for the zinc finger protein Krox20.	GeneRIF	0.001255	1	0.003424	0.03194	1	1	HCFC1
1046	Pubmed	12631276:gr	Lipid droplet and milk lipid globule membrane associated placental protein 17b (PP17b) is involved in apoptotic and differentiation processes of human epithelial cervical carcinoma cells.	GeneRIF	0.001255	1	0.003424	0.03194	1	1	PLIN3
1047	Pubmed	16450310	Expression of the glucocorticoid receptor in the human adrenal cortex.	Pubmed	0.001255	1	0.003424	0.03194	1	1	NR3C1
1049	Pubmed	11932321:gr	Female pseudohermaphroditism caused by a novel homozygous missense mutation of the GR gene.	GeneRIF	0.001255	1	0.003424	0.03194	1	1	NR3C1
1050	Pubmed	15386433	Aberrant promoter methylation of human DAB2 interactive protein (hDAB2IP) gene in lung cancers.	Pubmed	0.001255	1	0.003424	0.03194	1	1	DAB2IP
1051	Pubmed	8900486	Piccolo, a novel 420 kDa protein associated with the presynaptic cytomatrix.	Pubmed	0.001255	1	0.003424	0.03194	1	1	PCLO
1052	Pubmed	19841061	Site-specific phosphorylation induces functionally active conformation in the intrinsically disordered N-terminal activation function (AF1) domain of the glucocorticoid receptor.	Pubmed	0.001255	1	0.003424	0.03194	1	1	NR3C1
1053	Pubmed	23392094	Exploring the molecular mechanisms of glucocorticoid receptor action from sensitivity to resistance.	Pubmed	0.001255	1	0.003424	0.03194	1	1	NR3C1
1054	Pubmed	8833145	Genomic organization of the human NSP gene, prototype of a novel gene family encoding reticulons.	Pubmed	0.001255	1	0.003424	0.03194	1	1	RTN1
1055	Pubmed	22984442:gr	Structure of a novel winged-helix like domain from human NFRKB protein.	GeneRIF	0.001255	1	0.003424	0.03194	1	1	NFRKB
1056	Pubmed	12011427:gr	Headpiece domain of dematin is required for the stability of the erythrocyte membrane.	GeneRIF	0.001255	1	0.003424	0.03194	1	1	DMTN
1057	Pubmed	21987803:gr	Resistance to thyroid hormone is modulated in vivo by the nuclear receptor corepressor (NCOR1).	GeneRIF	0.001255	1	0.003424	0.03194	1	1	NCOR1
1058	Pubmed	17407502	Association between the BclI glucocorticoid receptor polymorphism and smoking in a sample of patients with obstructive airway disease.	Pubmed	0.001255	1	0.003424	0.03194	1	1	NR3C1
1059	Pubmed	12089345:gr	Inhibition of the dihydrotestosterone-activated androgen receptor by nuclear receptor corepressor.	GeneRIF	0.001255	1	0.003424	0.03194	1	1	NCOR1
1060	Pubmed	16855631	Frequency and clinical significance of BCR-ABL mutations in patients with chronic myeloid leukemia treated with imatinib mesylate.	Pubmed	0.001255	1	0.003424	0.03194	1	1	BCR
1061	Pubmed	22728713:gr	NR3C1 gene polymorphism for genetic susceptibility to infantile spasms in a Chinese population.	GeneRIF	0.001255	1	0.003424	0.03194	1	1	NR3C1
1062	Pubmed	21256132	Characterization of a family of RanBP2-type zinc fingers that can recognize single-stranded RNA.	Pubmed	0.001255	1	0.003424	0.03194	1	1	RANBP2
1063	Pubmed	19299463	The nuclear pore component Nup358 promotes transportin-dependent nuclear import.	Pubmed	0.001255	1	0.003424	0.03194	1	1	RANBP2
1064	Pubmed	11250851	Tsp509I polymorphism in exon 2 of the glucocorticoid receptor gene in relation to obesity and cortisol secretion: cohort study.	Pubmed	0.001255	1	0.003424	0.03194	1	1	NR3C1
1065	Pubmed	19801529:gr	Genomic determination of the glucocorticoid response reveals unexpected mechanisms of gene regulation.	GeneRIF	0.001255	1	0.003424	0.03194	1	1	NR3C1
1066	Pubmed	21664385:gr	Glucocorticoids induce mitochondrial gene transcription in HepG2 cells: role of the mitochondrial glucocorticoid receptor.	GeneRIF	0.001255	1	0.003424	0.03194	1	1	NR3C1
1067	Pubmed	25023132	Postnatal epigenetic modification of glucocorticoid receptor gene in preterm infants: a prospective cohort study.	Pubmed	0.001255	1	0.003424	0.03194	1	1	NR3C1
1068	Pubmed	23435844:gr	Low expression of glucocorticoid receptor alpha isoform in adult immune thrombocytopenia correlates with glucocorticoid resistance.	GeneRIF	0.001255	1	0.003424	0.03194	1	1	NR3C1
1069	Pubmed	26648170	4.1N suppresses hypoxia-induced epithelial-mesenchymal transition in epithelial ovarian cancer cells.	Pubmed	0.001255	1	0.003424	0.03194	1	1	EPB41L1
1070	Pubmed	27805253	Cortactin contributes to the tumorigenicity of colorectal cancer by promoting cell proliferation.	Pubmed	0.001255	1	0.003424	0.03194	1	1	CTTN
1071	Pubmed	12773573:gr	Molecular origins for the dominant negative function of human glucocorticoid receptor beta.	GeneRIF	0.001255	1	0.003424	0.03194	1	1	NR3C1
1072	Pubmed	20488636	Expression and distribution of glucocorticoid receptor isoforms in eosinophilic chronic rhinosinusitis.	Pubmed	0.001255	1	0.003424	0.03194	1	1	NR3C1
1073	Pubmed	9570967	Radiation hybrid mapping of EPB41L1, a novel protein 4.1 homologue, to human chromosome 20q11.2-q12.	Pubmed	0.001255	1	0.003424	0.03194	1	1	EPB41L1
1074	Pubmed	19597981:gr	Expansion of CAG repeats in the spinocerebellar ataxia type 1 (SCA1) gene in idiopathic oligozoospermia patients.	GeneRIF	0.001255	1	0.003424	0.03194	1	1	ATXN1
1075	Pubmed	22927433	Identification of a novel role for dematin in regulating red cell membrane function by modulating spectrin-actin interaction.	Pubmed	0.001255	1	0.003424	0.03194	1	1	DMTN
1076	Pubmed	12897056:gr	A conserved structural motif reveals the essential transcriptional repression function of Spen proteins and their role in developmental signaling.	GeneRIF	0.001255	1	0.003424	0.03194	1	1	SPEN
1077	Pubmed	20520635:gr	BCR and BCR-ABL regulation during myeloid differentiation in healthy donors and in chronic phase/blast crisis CML patients.	GeneRIF	0.001255	1	0.003424	0.03194	1	1	BCR
1078	Pubmed	1777480	Cloning of R kappa B, a novel DNA-binding protein that recognizes the interleukin-2 receptor alpha chain kappa B site.	Pubmed	0.001255	1	0.003424	0.03194	1	1	NFRKB
1079	Pubmed	17535992	Molecular evidence for a link between the N363S glucocorticoid receptor polymorphism and altered gene expression.	Pubmed	0.001255	1	0.003424	0.03194	1	1	NR3C1
1080	Pubmed	15947784:gr	Binding of EMSY to HP1beta: implications for recruitment of HP1beta and BS69.	GeneRIF	0.001255	1	0.003424	0.03194	1	1	EMSY
1081	Pubmed	19372434	DNA binding site sequence directs glucocorticoid receptor structure and activity.	Pubmed	0.001255	1	0.003424	0.03194	1	1	NR3C1
1082	Pubmed	24977729	Expression of MAP 2 by haemangioblastomas: an immunohistochemical study with implications for diagnosis.	Pubmed	0.001255	1	0.003424	0.03194	1	1	MAP2
1083	Pubmed	12029095:gr	Glucocorticoid receptor domain requirements for chromatin remodeling and transcriptional activation of the mouse mammary tumor virus promoter in different nucleoprotein contexts.	GeneRIF	0.001255	1	0.003424	0.03194	1	1	NR3C1
1084	Pubmed	26782558	Glucocorticoid receptor gene (NR3C1) promoter is hypermethylated in Thai females with major depressive disorder.	Pubmed	0.001255	1	0.003424	0.03194	1	1	NR3C1
1085	Pubmed	12659815	A highly conserved human gene encoding a novel member of WD-repeat family of proteins (WDR13).	Pubmed	0.001255	1	0.003424	0.03194	1	1	WDR13
1086	Pubmed	19429432:gr	High resolution melting (HRM) analysis for the detection of ER22/23EK, BclI, and N363S polymorphisms of the glucocorticoid receptor gene.	GeneRIF	0.001255	1	0.003424	0.03194	1	1	NR3C1
1087	Pubmed	18489706:gr	Auxilin depletion causes self-assembly of clathrin into membraneless cages in vivo.	GeneRIF	0.001255	1	0.003424	0.03194	1	1	DNAJC6
1088	Pubmed	21465568:gr	Lack of association between synapsin II (SYN2) gene polymorphism and susceptibility epilepsy: a case-control study and meta-analysis.	GeneRIF	0.001255	1	0.003424	0.03194	1	1	SYN2
1089	Pubmed	16262731:gr	Effect of clathrin assembly lymphoid myeloid leukemia protein depletion on clathrin coat formation.	GeneRIF	0.001255	1	0.003424	0.03194	1	1	PICALM
1090	Pubmed	17822820	A possible association between missense polymorphism of the breakpoint cluster region gene and lithium prophylaxis in bipolar disorder.	Pubmed	0.001255	1	0.003424	0.03194	1	1	BCR
1091	Pubmed	12535272	Self-assembly is important for TIP47 function in mannose 6-phosphate receptor transport.	Pubmed	0.001255	1	0.003424	0.03194	1	1	PLIN3
1092	Pubmed	15044598	Steroid-responsive sequences in the human glucocorticoid receptor gene 1A promoter.	Pubmed	0.001255	1	0.003424	0.03194	1	1	NR3C1
1093	Pubmed	18269582:gr	Differential expression of glucocorticoid receptor in carcinomas of the human digestive system.	GeneRIF	0.001255	1	0.003424	0.03194	1	1	NR3C1
1094	Pubmed	11250851:gr	Tsp509I polymorphism in exon 2 of the glucocorticoid receptor gene in relation to obesity and cortisol secretion: cohort study.	GeneRIF	0.001255	1	0.003424	0.03194	1	1	NR3C1
1095	Pubmed	16497448:gr	Evolutionary scenario for acquisition of CAG repeats in human SCA1 gene.	GeneRIF	0.001255	1	0.003424	0.03194	1	1	ATXN1
1096	Pubmed	21856159	Cortactin controls cell motility and lamellipodial dynamics by regulating ECM secretion.	Pubmed	0.001255	1	0.003424	0.03194	1	1	CTTN
1097	Pubmed	21803757:gr	Genetic polymorphisms of the glucocorticoid receptor may affect the phenotype of women with anovulatory polycystic ovary syndrome.	GeneRIF	0.001255	1	0.003424	0.03194	1	1	NR3C1
1098	Pubmed	20181716:gr	NCoR1 mediates papillomavirus E8;E2C transcriptional repression.	GeneRIF	0.001255	1	0.003424	0.03194	1	1	NCOR1
1099	Pubmed	15353129:gr	Characterization of function of three domains in dishevelled-1: DEP domain is responsible for membrane translocation of dishevelled-1.	GeneRIF	0.001255	1	0.003424	0.03194	1	1	DVL1
1101	Pubmed	23355471:gr	The allosteric mechanism induced by protein kinase A (PKA) phosphorylation of dematin (band 4.9).	GeneRIF	0.001255	1	0.003424	0.03194	1	1	DMTN
1102	Pubmed	21511880:gr	The HSP90 molecular chaperone cycle regulates cyclical transcriptional dynamics of the glucocorticoid receptor and its coregulatory molecules CBP/p300 during ultradian ligand treatment.	GeneRIF	0.001255	1	0.003424	0.03194	1	1	NR3C1
1103	Pubmed	22889053	Glucocorticoid receptor gene polymorphisms and disease activity during pregnancy and the postpartum period in rheumatoid arthritis.	Pubmed	0.001255	1	0.003424	0.03194	1	1	NR3C1
1104	Pubmed	22456508:gr	Stretch-induced actin remodeling requires targeting of zyxin to stress fibers and recruitment of actin regulators.	GeneRIF	0.001255	1	0.003424	0.03194	1	1	ZYX
1105	Pubmed	15831463:gr	Myocyte enhancer factor 2 acetylation by p300 enhances its DNA binding activity, transcriptional activity, and myogenic differentiation.	GeneRIF	0.001255	1	0.003424	0.03194	1	1	MEF2C
1106	Pubmed	15388847	Identification of a SUMO-binding motif that recognizes SUMO-modified proteins.	Pubmed	0.001255	1	0.003424	0.03194	1	1	RANBP2
1107	Pubmed	15978617:gr	Crystal structure of the ENT domain of human EMSY.	GeneRIF	0.001255	1	0.003424	0.03194	1	1	EMSY
1108	Pubmed	22003412:gr	Binding-folding induced regulation of AF1 transactivation domain of the glucocorticoid receptor by a cofactor that binds to its DNA binding domain.	GeneRIF	0.001255	1	0.003424	0.03194	1	1	NR3C1
1109	Pubmed	23396943:gr	Tolerant anti-insulin B cells are effective APCs.	GeneRIF	0.001255	1	0.003424	0.03194	1	1	BCR
1110	Pubmed	16697408:gr	Identification of the PXW sequence as a structural gatekeeper of the headpiece C-terminal subdomain fold.	GeneRIF	0.001255	1	0.003424	0.03194	1	1	DMTN
1111	Pubmed	23086624:gr	Characteristics and outcomes of patients with V299L BCR-ABL kinase domain mutation after therapy with tyrosine kinase inhibitors.	GeneRIF	0.001255	1	0.003424	0.03194	1	1	BCR
1112	Pubmed	23904219	Nemo-like kinase (NLK) inhibits the progression of NSCLC via negatively modulating WNT signaling pathway.	Pubmed	0.001255	1	0.003424	0.03194	1	1	NLK
1113	Pubmed	20705921	Zyxin mediation of stretch-induced gene expression in human endothelial cells.	Pubmed	0.001255	1	0.003424	0.03194	1	1	ZYX
1114	Pubmed	19133972	Functional polymorphism of the glucocorticoid receptor gene associates with mania and hypomania in bipolar disorder.	Pubmed	0.001255	1	0.003424	0.03194	1	1	NR3C1
1115	Pubmed	18286599	Unipolar depression and hippocampal volume: impact of DNA sequence variants of the glucocorticoid receptor gene.	Pubmed	0.001255	1	0.003424	0.03194	1	1	NR3C1
1116	Pubmed	12775713	Specific binding of dehydroepiandrosterone to the N terminus of the microtubule-associated protein MAP2.	Pubmed	0.001255	1	0.003424	0.03194	1	1	MAP2
1118	Pubmed	26361873	A genetic variant of cortactin linked to acute lung injury impairs lamellipodia dynamics and endothelial wound healing.	Pubmed	0.001255	1	0.003424	0.03194	1	1	CTTN
1119	Pubmed	17630505:gr	Aberrant cytoplasmic localization of N-CoR in colorectal tumors.	GeneRIF	0.001255	1	0.003424	0.03194	1	1	NCOR1
1120	Pubmed	22068557:gr	Hypothalamic-pituitary-adrenocortical axis hypersensitivity and glucocorticoid receptor expression and function in women with polycystic ovary syndrome.	GeneRIF	0.001255	1	0.003424	0.03194	1	1	NR3C1
1121	Pubmed	20833719:gr	Human beta-synuclein rendered fibrillogenic by designed mutations.	GeneRIF	0.001255	1	0.003424	0.03194	1	1	SNCB
1122	Pubmed	25649164	The NR3C1 Glucocorticoid Receptor Gene Polymorphisms May Modulate the TGF-beta mRNA Expression in Asthma Patients.	Pubmed	0.001255	1	0.003424	0.03194	1	1	NR3C1
1123	Pubmed	20396930	Comparison of fast backbone dynamics at amide nitrogen and carbonyl sites in dematin headpiece C-terminal domain and its S74E mutant.	Pubmed	0.001255	1	0.003424	0.03194	1	1	DMTN
1124	Pubmed	9111334	Nuclear receptor corepressors activate rather than suppress basal transcription of genes that are negatively regulated by thyroid hormone.	Pubmed	0.001255	1	0.003424	0.03194	1	1	NCOR1
1125	Pubmed	24736075	Glucocorticoid receptor status is a principal determinant of variability in the sensitivity of non-small-cell lung cancer cells to pemetrexed.	Pubmed	0.001255	1	0.003424	0.03194	1	1	NR3C1
1126	Pubmed	21118996	Homodimerization of Nemo-like kinase is essential for activation and nuclear localization.	Pubmed	0.001255	1	0.003424	0.03194	1	1	NLK
1127	Pubmed	19067742:gr	Correlation of BCR/ABL transcript variants with patients' characteristics in childhood chronic myeloid leukaemia.	GeneRIF	0.001255	1	0.003424	0.03194	1	1	BCR
1128	Pubmed	22832351:gr	Increased methylation of glucocorticoid receptor gene (NR3C1) in adults with a history of childhood maltreatment: a link with the severity and type of trauma.	GeneRIF	0.001255	1	0.003424	0.03194	1	1	NR3C1
1129	Pubmed	21187916:gr	Genome-wide analysis of glucocorticoid receptor binding regions in adipocytes reveal gene network involved in triglyceride homeostasis.	GeneRIF	0.001255	1	0.003424	0.03194	1	1	NR3C1
1130	Pubmed	25582194	Pluripotency transcription factor Oct4 mediates stepwise nucleosome demethylation and depletion.	Pubmed	0.001255	1	0.003424	0.03194	1	1	JMJD1C
1131	Pubmed	19349984	A common variant on chromosome 11q13 is associated with atopic dermatitis.	Pubmed	0.001255	1	0.003424	0.03194	1	1	EMSY
1132	Pubmed	24076290	A mutation in CALM1 encoding calmodulin in familial idiopathic ventricular fibrillation in childhood and adolescence.	Pubmed	0.001255	1	0.003424	0.03194	1	1	PICALM
1133	Pubmed	20412115:gr	Refining the phenotype associated with MEF2C haploinsufficiency.	GeneRIF	0.001255	1	0.003424	0.03194	1	1	MEF2C
1134	Pubmed	26179914	Contributions of epsinR and gadkin to clathrin-mediated intracellular trafficking.	Pubmed	0.001255	1	0.003424	0.03194	1	1	CLINT1
1135	Pubmed	10958670	HCF-1 amino- and carboxy-terminal subunit association through two separate sets of interaction modules: involvement of fibronectin type 3 repeats.	Pubmed	0.001255	1	0.003424	0.03194	1	1	HCFC1
1136	Pubmed	20034013:gr	Association of intronic polymorphism rs3773364 A>G in synapsin-2 gene with idiopathic epilepsy.	GeneRIF	0.001255	1	0.003424	0.03194	1	1	SYN2
1137	Pubmed	22728713	NR3C1 gene polymorphism for genetic susceptibility to infantile spasms in a Chinese population.	Pubmed	0.001255	1	0.003424	0.03194	1	1	NR3C1
1138	Pubmed	21752912	Human immunodeficiency virus rev-binding protein is essential for influenza a virus replication and promotes genome trafficking in late-stage infection.	Pubmed	0.001255	1	0.003424	0.03194	1	1	AGFG1
1139	Pubmed	24483153	A novel point mutation of the human glucocorticoid receptor gene causes primary generalized glucocorticoid resistance through impaired interaction with the LXXLL motif of the p160 coactivators: dissociation of the transactivating and transreppressive activities.	Pubmed	0.001255	1	0.003424	0.03194	1	1	NR3C1
1140	Pubmed	11708406	A human glucocorticoid receptor gene variant that increases the stability of the glucocorticoid receptor beta-isoform mRNA is associated with rheumatoid arthritis.	Pubmed	0.001255	1	0.003424	0.03194	1	1	NR3C1
1141	Pubmed	23994105	Defective expression of Protein 4.1N is correlated to tumor progression, aggressive behaviors and chemotherapy resistance in epithelial ovarian cancer.	Pubmed	0.001255	1	0.003424	0.03194	1	1	EPB41L1
1142	Pubmed	12605092	Diagnostic value of microtubule-associated protein-2 (MAP-2) for neuroendocrine neoplasms.	Pubmed	0.001255	1	0.003424	0.03194	1	1	MAP2
1143	Pubmed	26135620	A germline mutation in SRRM2, a splicing factor gene, is implicated in papillary thyroid carcinoma predisposition.	Pubmed	0.001255	1	0.003424	0.03194	1	1	SRRM2
1144	Pubmed	18295813:gr	Activation of the glucocorticoid receptor releases unstimulated PBMCs from an early block in HIV-1 replication.	GeneRIF	0.001255	1	0.003424	0.03194	1	1	NR3C1
1145	Pubmed	21179483:gr	Perturbation of host nuclear membrane component RanBP2 impairs the nuclear import of human immunodeficiency virus -1 preintegration complex (DNA).	GeneRIF	0.001255	1	0.003424	0.03194	1	1	RANBP2
1146	Pubmed	19419567	Distinct phosphorylation requirements regulate cortactin activation by TirEPEC and its binding to N-WASP.	Pubmed	0.001255	1	0.003424	0.03194	1	1	CTTN
1147	Pubmed	16888785	Molecular profiling of chronic myeloid leukemia in eastern India.	Pubmed	0.001255	1	0.003424	0.03194	1	1	BCR
1148	Pubmed	23940660	Akt-induced phosphorylation of N-CoR at serine 1450 contributes to its misfolded conformational dependent loss (MCDL) in acute myeloid leukemia of the M5 subtype.	Pubmed	0.001255	1	0.003424	0.03194	1	1	NCOR1
1149	Pubmed	15750336	Proteasome function is inhibited by polyglutamine-expanded ataxin-1, the SCA1 gene product.	Pubmed	0.001255	1	0.003424	0.03194	1	1	ATXN1
1150	Pubmed	25522933	RANBP2 mutation and acute necrotizing encephalopathy: 2 cases and a literature review of the expanding clinico-radiological phenotype.	Pubmed	0.001255	1	0.003424	0.03194	1	1	RANBP2
1151	Pubmed	16615046:gr	Correlation between glucocorticoid receptor binding parameters, blood pressure, and body mass index in a healthy human population.	GeneRIF	0.001255	1	0.003424	0.03194	1	1	NR3C1
1152	Pubmed	18221001	Spectroscopic and functional characterization of human beta-synuclein.	Pubmed	0.001255	1	0.003424	0.03194	1	1	SNCB
1153	Pubmed	16397143:gr	LPP expression during in vitro smooth muscle differentiation and stent-induced vascular injury.	GeneRIF	0.001255	1	0.003424	0.03194	1	1	LPP
1154	Pubmed	23467361:gr	Disruption of the presynaptic cytomatrix protein bassoon degrades ribbon anchorage, multiquantal release, and sound encoding at the hair cell afferent synapse.	GeneRIF	0.001255	1	0.003424	0.03194	1	1	BSN
1155	Pubmed	23334186:gr	Impaired nuclear translocation of glucocorticoid receptors: novel findings from psoriatic epidermal keratinocytes.	GeneRIF	0.001255	1	0.003424	0.03194	1	1	NR3C1
1156	Pubmed	16611822	Tubulin-mediated binding of human immunodeficiency virus-1 Tat to the cytoskeleton causes proteasomal-dependent degradation of microtubule-associated protein 2 and neuronal damage.	Pubmed	0.001255	1	0.003424	0.03194	1	1	MAP2
1157	Pubmed	17939855	Immunohistochemical study of N-epsilon-carboxymethyl lysine (CML) in human brain: relation to vascular dementia.	Pubmed	0.001255	1	0.003424	0.03194	1	1	BCR
1158	Pubmed	18952539:gr	No association of glucocorticoid receptor polymorphisms with asthma and response to glucocorticoids.	GeneRIF	0.001255	1	0.003424	0.03194	1	1	NR3C1
1159	Pubmed	8253844	440-kD ankyrinB: structure of the major developmentally regulated domain and selective localization in unmyelinated axons.	Pubmed	0.001255	1	0.003424	0.03194	1	1	ANK2
1160	Pubmed	17242172	Associations between promoter usage and alternative splicing of the glucocorticoid receptor gene.	Pubmed	0.001255	1	0.003424	0.03194	1	1	NR3C1
1161	Pubmed	12581885:gr	A second pathway for modulating glucocorticoid receptor transactivation properties.	GeneRIF	0.001255	1	0.003424	0.03194	1	1	NR3C1
1162	Pubmed	16478538:gr	Phosphorylation-facilitated sumoylation of MEF2C negatively regulates its transcriptional activity.	GeneRIF	0.001255	1	0.003424	0.03194	1	1	MEF2C
1163	Pubmed	16527272	Cortactin affects cell migration by regulating intercellular adhesion and cell spreading.	Pubmed	0.001255	1	0.003424	0.03194	1	1	CTTN
1164	Pubmed	16864073:gr	Analysis of ankyrin-B gene mutations in patients with long QT syndrome.	GeneRIF	0.001255	1	0.003424	0.03194	1	1	ANK2
1165	Pubmed	22015776:gr	The role of functional single nucleotide polymorphisms of the human glucocorticoid receptor gene NR3C1 in Polish patients with bronchial asthma.	GeneRIF	0.001255	1	0.003424	0.03194	1	1	NR3C1
1166	Pubmed	11588588	Expression of beta-synuclein in normal human astrocytes.	Pubmed	0.001255	1	0.003424	0.03194	1	1	SNCB
1167	Pubmed	16697408	Identification of the PXW sequence as a structural gatekeeper of the headpiece C-terminal subdomain fold.	Pubmed	0.001255	1	0.003424	0.03194	1	1	DMTN
1168	Pubmed	23239753	Glucocorticoid receptor signaling contributes to constitutive activation of the noncanonical NF-¿B pathway in term human placenta.	Pubmed	0.001255	1	0.003424	0.03194	1	1	NR3C1
1169	Pubmed	19891780:gr	Cbl-associated protein is tyrosine phosphorylated by c-Abl and c-Src kinases.	GeneRIF	0.001255	1	0.003424	0.03194	1	1	SORBS1
1170	Pubmed	16387802:gr	Increased glucocorticoid receptor beta alters steroid response in glucocorticoid-insensitive asthma.	GeneRIF	0.001255	1	0.003424	0.03194	1	1	NR3C1
1171	Pubmed	16888785:gr	Molecular profiling of chronic myeloid leukemia in eastern India.	GeneRIF	0.001255	1	0.003424	0.03194	1	1	BCR
1172	Pubmed	20841450	Glucocorticoid receptor gene haplotypes are not associated with birth anthropometry, blood pressure, glucose and insulin concentrations, and body composition in subjects born small for gestational age.	Pubmed	0.001255	1	0.003424	0.03194	1	1	NR3C1
1173	Pubmed	22018181	Glucocorticoid receptor: implications for rheumatic diseases.	Pubmed	0.001255	1	0.003424	0.03194	1	1	NR3C1
1174	Pubmed	22832909	Piccolo genotype modulates neural correlates of emotion processing but not executive functioning.	Pubmed	0.001255	1	0.003424	0.03194	1	1	PCLO
1175	Pubmed	27577232	[Spinocerebellar ataxia: eight cases from one pedigree].	Pubmed	0.001255	1	0.003424	0.03194	1	1	ATXN1
1176	Pubmed	22516993	[Role of glucocorticoid receptor in the pathogenesis of systemic lupus erythematosus].	Pubmed	0.001255	1	0.003424	0.03194	1	1	NR3C1
1177	Pubmed	22380541:gr	Glucocorticoid receptor mediates the effect of progesterone on uterine natural killer cells.	GeneRIF	0.001255	1	0.003424	0.03194	1	1	NR3C1
1178	Pubmed	16580345:gr	Polymorphisms of the glucocorticoid receptor gene and major depression.	GeneRIF	0.001255	1	0.003424	0.03194	1	1	NR3C1
1179	Pubmed	23936516	Crucial role of perilipin-3 (TIP47) in formation of lipid droplets and PGE2 production in HL-60-derived neutrophils.	Pubmed	0.001255	1	0.003424	0.03194	1	1	PLIN3
1180	Pubmed	26270571	Nuclear bioavailability of the glucocorticoid receptor in a pediatric asthma cohort with variable corticosteroid responsiveness.	Pubmed	0.001255	1	0.003424	0.03194	1	1	NR3C1
1181	Pubmed	18269582	Differential expression of glucocorticoid receptor in carcinomas of the human digestive system.	Pubmed	0.001255	1	0.003424	0.03194	1	1	NR3C1
1182	Pubmed	17517920	Conditional glucocorticoid receptor expression in the heart induces atrio-ventricular block.	Pubmed	0.001255	1	0.003424	0.03194	1	1	NR3C1
1183	Pubmed	21131974:gr	The coiled-coil domain containing protein CCDC40 is essential for motile cilia function and left-right axis formation.	GeneRIF	0.001255	1	0.003424	0.03194	1	1	CCDC40
1184	Pubmed	14583607	The structure of the AXH domain of spinocerebellar ataxin-1.	Pubmed	0.001255	1	0.003424	0.03194	1	1	ATXN1
1185	Pubmed	18047640	Glucocorticoid receptor gene polymorphisms associated with progression of lung disease in young patients with cystic fibrosis.	Pubmed	0.001255	1	0.003424	0.03194	1	1	NR3C1
1186	Pubmed	24586169	A cyclophilin homology domain-independent role for Nup358 in HIV-1 infection.	Pubmed	0.001255	1	0.003424	0.03194	1	1	RANBP2
1187	Pubmed	18647954:gr	PCLO variants are nominally associated with early-onset type 2 diabetes and insulin resistance in Pima Indians.	GeneRIF	0.001255	1	0.003424	0.03194	1	1	PCLO
1188	Pubmed	15591147:gr	Glucocorticoid receptor blockade disinhibits pituitary-adrenal activity during the stress hyporesponsive period of the mouse.	GeneRIF	0.001255	1	0.003424	0.03194	1	1	NR3C1
1189	Pubmed	12213833:gr	Enthoprotin: a novel clathrin-associated protein identified through subcellular proteomics.	GeneRIF	0.001255	1	0.003424	0.03194	1	1	CLINT1
1190	Pubmed	20031550	Common genetic variants in ANK2 modulate QT interval: results from the KORA study.	Pubmed	0.001255	1	0.003424	0.03194	1	1	ANK2
1191	Pubmed	23334186	Impaired nuclear translocation of glucocorticoid receptors: novel findings from psoriatic epidermal keratinocytes.	Pubmed	0.001255	1	0.003424	0.03194	1	1	NR3C1
1192	Pubmed	20567237:gr	Genetic risk profiles for depression and anxiety in adult and elderly cohorts.	GeneRIF	0.001255	1	0.003424	0.03194	1	1	PCLO
1194	Pubmed	20573981:gr	Transgene rescue identifies an essential function for Drosophila beta spectrin in the nervous system and a selective requirement for ankyrin-2-binding activity.	GeneRIF	0.001255	1	0.003424	0.03194	1	1	ANK2
1196	Pubmed	16481037	Adaphostin and bortezomib induce oxidative injury and apoptosis in imatinib mesylate-resistant hematopoietic cells expressing mutant forms of Bcr/Abl.	Pubmed	0.001255	1	0.003424	0.03194	1	1	BCR
1197	Pubmed	18663733:gr	Characterization of a glucocorticoid receptor gene (GR, NR3C1) promoter polymorphism reveals functionality and extends a haplotype with putative clinical relevance.	GeneRIF	0.001255	1	0.003424	0.03194	1	1	NR3C1
1198	Pubmed	15831452:gr	Sequence-specific DNA binding by the alphaNAC coactivator is required for potentiation of c-Jun-dependent transcription of the osteocalcin gene.	GeneRIF	0.001255	1	0.003424	0.03194	1	1	NACA
1199	Pubmed	20400711:gr	The spine apparatus, synaptopodin, and dendritic spine plasticity.	GeneRIF	0.001255	1	0.003424	0.03194	1	1	SYNPO
1200	Pubmed	21527497:gr	Glucocorticoid receptor alpha isoform-selective regulation of antiapoptotic genes in osteosarcoma cells: a new mechanism for glucocorticoid resistance.	GeneRIF	0.001255	1	0.003424	0.03194	1	1	NR3C1
1201	Pubmed	20964624	Dynein LIC1 localizes to the mitotic spindle and midbody and LIC2 localizes to spindle poles during cell division.	Pubmed	0.001255	1	0.003424	0.03194	1	1	DYNC1LI1
1202	Pubmed	21966475	Role of chaperone mediated autophagy (CMA) in the degradation of misfolded N-CoR protein in non-small cell lung cancer (NSCLC) cells.	Pubmed	0.001255	1	0.003424	0.03194	1	1	NCOR1
1203	Pubmed	21900557:gr	Abnormalities in the climbing fiber-Purkinje cell circuitry contribute to neuronal dysfunction in ATXN1[82Q] mice.	GeneRIF	0.001255	1	0.003424	0.03194	1	1	ATXN1
1204	Pubmed	20127047:gr	The effect of CAG repeat polymorphism in the glucocorticoid receptor on stress responses of mice exposed to water-immersion restraint stress.	GeneRIF	0.001255	1	0.003424	0.03194	1	1	NR3C1
1205	Pubmed	17630287	Recognition of polyadenosine RNA by zinc finger proteins.	Pubmed	0.001255	1	0.003424	0.03194	1	1	ZC3H14
1206	Pubmed	21964562:gr	The potential role of RTN3 in monocyte recruitment and atherosclerosis.	GeneRIF	0.001255	1	0.003424	0.03194	1	1	RTN3
1207	Pubmed	17768128:gr	Identification of a novel e8/a4 BCR/ABL fusion transcript in a case of a transformed Sézary syndrome.	GeneRIF	0.001255	1	0.003424	0.03194	1	1	BCR
1208	Pubmed	19009302:gr	Hypoxic-ischemic changes in SIDS brains as demonstrated by a reduction in MAP2-reactive neurons.	GeneRIF	0.001255	1	0.003424	0.03194	1	1	MAP2
1209	Pubmed	16094675:gr	A mouse gene encoding a novel member of the WD family of proteins is highly conserved and predominantly expressed in the testis (Wdr13).	GeneRIF	0.001255	1	0.003424	0.03194	1	1	WDR13
1210	Pubmed	22698871:gr	Glucocorticoid receptor-DNA interactions: binding energetics are the primary determinant of sequence-specific transcriptional activity.	GeneRIF	0.001255	1	0.003424	0.03194	1	1	NR3C1
1211	Pubmed	22085474:gr	Evidence for the involvement of the glucocorticoid receptor gene in bipolar disorder in an isolated northern Swedish population.	GeneRIF	0.001255	1	0.003424	0.03194	1	1	NR3C1
1212	Pubmed	9348235	Expression and subcellular distribution of the beta-isoform of the human glucocorticoid receptor.	Pubmed	0.001255	1	0.003424	0.03194	1	1	NR3C1
1213	Pubmed	17242171:gr	Identification, tissue expression, and glucocorticoid responsiveness of alternative first exons of the human glucocorticoid receptor.	GeneRIF	0.001255	1	0.003424	0.03194	1	1	NR3C1
1214	Pubmed	15800623:gr	Functional consequences of a CKIdelta mutation causing familial advanced sleep phase syndrome.	GeneRIF	0.001255	1	0.003424	0.03194	1	1	CSNK1D
1215	Pubmed	20213079:gr	Cortactin gene amplification and expression in breast cancer: a chromogenic in situ hybridisation and immunohistochemical study.	GeneRIF	0.001255	1	0.003424	0.03194	1	1	CTTN
1216	Pubmed	23212335:gr	Tissue-specific adaptive levels of glucocorticoid receptor alpha mRNA and their relationship with insulin resistance.	GeneRIF	0.001255	1	0.003424	0.03194	1	1	NR3C1
1217	Pubmed	16204701	Intracellular glucocorticoid signaling: a formerly simple system turns stochastic.	Pubmed	0.001255	1	0.003424	0.03194	1	1	NR3C1
1218	Pubmed	22342668:gr	The virtual element in proximal promoter of porcine myostatin is regulated by myocyte enhancer factor 2C.	GeneRIF	0.001255	1	0.003424	0.03194	1	1	MEF2C
1219	Pubmed	20207846	Small interfering RNA against BCR-ABL transcripts sensitize mutated T315I cells to nilotinib.	Pubmed	0.001255	1	0.003424	0.03194	1	1	BCR
1220	Pubmed	22522967	A metal-binding site in the RTN1-C protein: new perspectives on the physiological role of a neuronal protein.	Pubmed	0.001255	1	0.003424	0.03194	1	1	RTN1
1221	Pubmed	20440229	Glucocorticoid receptor gene polymorphisms in Italian patients with eating disorders and obesity.	Pubmed	0.001255	1	0.003424	0.03194	1	1	NR3C1
1222	Pubmed	11710540:gr	Cortisone counteracts apoptosis-inducing effect of cortisol in human peripheral-blood mononuclear cells.	GeneRIF	0.001255	1	0.003424	0.03194	1	1	NR3C1
1223	Pubmed	15521959:gr	Characterization of a promoter polymorphism in the glucocorticoid receptor gene and its relationship to three other polymorphisms.	GeneRIF	0.001255	1	0.003424	0.03194	1	1	NR3C1
1224	Pubmed	23308052:gr	DAB2IP regulates autophagy in prostate cancer in response to combined treatment of radiation and a DNA-PKcs inhibitor.	GeneRIF	0.001255	1	0.003424	0.03194	1	1	DAB2IP
1225	Pubmed	15741165:gr	p400 is required for E1A to promote apoptosis.	GeneRIF	0.001255	1	0.003424	0.03194	1	1	EP400
1226	Pubmed	24465557	Association between glucocorticoid receptor methylation and hippocampal subfields in major depressive disorder.	Pubmed	0.001255	1	0.003424	0.03194	1	1	NR3C1
1227	Pubmed	14995077	Human reticulon 1-A and 1-B interact with a medium chain of the AP-2 adaptor complex.	Pubmed	0.001255	1	0.003424	0.03194	1	1	RTN1
1228	Pubmed	9703718	[Expression of the nuclear glucocorticoid receptor in human pigment epithelium].	Pubmed	0.001255	1	0.003424	0.03194	1	1	NR3C1
1229	Pubmed	23142288	Gankyrin plays an essential role in estrogen-driven and GPR30-mediated endometrial carcinoma cell proliferation via the PTEN/PI3K/AKT signaling pathway.	Pubmed	0.001255	1	0.003424	0.03194	1	1	ANK2
1230	Pubmed	8619528	Unstable triplet repeat and phenotypic variability of spinocerebellar ataxia type 1.	Pubmed	0.001255	1	0.003424	0.03194	1	1	ATXN1
1231	Pubmed	27549215	The sex-dependent role of the glucocorticoid receptor in depression: variations in the NR3C1 gene are associated with major depressive disorder in women but not in men.	Pubmed	0.001255	1	0.003424	0.03194	1	1	NR3C1
1232	Pubmed	22516993:gr	[Role of glucocorticoid receptor in the pathogenesis of systemic lupus erythematosus].	GeneRIF	0.001255	1	0.003424	0.03194	1	1	NR3C1
1233	Pubmed	11708406:gr	A human glucocorticoid receptor gene variant that increases the stability of the glucocorticoid receptor beta-isoform mRNA is associated with rheumatoid arthritis.	GeneRIF	0.001255	1	0.003424	0.03194	1	1	NR3C1
1234	Pubmed	11922706:gr	Microtubule-associated protein 2 (MAP-2) is expressed in low and high grade diffuse astrocytomas.	GeneRIF	0.001255	1	0.003424	0.03194	1	1	MAP2
1235	Pubmed	22227972	Bayesian image analysis of dexamethasone and shear stress-induced glucocorticoid receptor intracellular movement.	Pubmed	0.001255	1	0.003424	0.03194	1	1	NR3C1
1236	Pubmed	16042417:gr	Purification and characterization of the Caenorhabditis elegans HCF protein and domains of human HCF.	GeneRIF	0.001255	1	0.003424	0.03194	1	1	HCFC1
1237	Pubmed	10593988	Novel inositol polyphosphate 5-phosphatase localizes at membrane ruffles.	Pubmed	0.001255	1	0.003424	0.03194	1	1	INPP5J
1238	Pubmed	18195193:gr	Glucocorticoid receptor gene and risk of cardiovascular disease.	GeneRIF	0.001255	1	0.003424	0.03194	1	1	NR3C1
1239	Pubmed	19884350:gr	Nuclear alpha NAC influences bone matrix mineralization and osteoblast maturation in vivo.	GeneRIF	0.001255	1	0.003424	0.03194	1	1	NACA
1240	Pubmed	15511603	Glucocorticoid receptor polymorphisms and post-traumatic stress disorder.	Pubmed	0.001255	1	0.003424	0.03194	1	1	NR3C1
1241	Pubmed	20622881:gr	Genome-wide association study identifies a sequence variant within the DAB2IP gene conferring susceptibility to abdominal aortic aneurysm.	GeneRIF	0.001255	1	0.003424	0.03194	1	1	DAB2IP
1242	Pubmed	14749509	Polymorphisms in the glucocorticoid receptor gene and their associations with metabolic parameters and body composition.	Pubmed	0.001255	1	0.003424	0.03194	1	1	NR3C1
1243	Pubmed	22174376:gr	Complex human glucocorticoid receptor dim mutations define glucocorticoid induced apoptotic resistance in bone cells.	GeneRIF	0.001255	1	0.003424	0.03194	1	1	NR3C1
1244	Pubmed	15075330:gr	Isoform specificity among ankyrins. An amphipathic alpha-helix in the divergent regulatory domain of ankyrin-b interacts with the molecular co-chaperone Hdj1/Hsp40.	GeneRIF	0.001255	1	0.003424	0.03194	1	1	ANK2
1245	Pubmed	18248637	The relationship between cortisol, muscle mass and muscle strength in older persons and the role of genetic variations in the glucocorticoid receptor.	Pubmed	0.001255	1	0.003424	0.03194	1	1	NR3C1
1246	Pubmed	15695367:gr	The nuclear receptor corepressor deacetylase activating domain is essential for repression by thyroid hormone receptor.	GeneRIF	0.001255	1	0.003424	0.03194	1	1	NCOR1
1247	Pubmed	15190068	A protein sequestering system reveals control of cellular programs by the transcriptional coactivator HCF-1.	Pubmed	0.001255	1	0.003424	0.03194	1	1	HCFC1
1249	Pubmed	20069395	Overexpression of cortactin increases invasion potential in oral squamous cell carcinoma.	Pubmed	0.001255	1	0.003424	0.03194	1	1	CTTN
1250	Pubmed	17549425:gr	Comparative integromics on JMJD1C gene encoding histone demethylase: conserved POU5F1 binding site elucidating mechanism of JMJD1C expression in undifferentiated ES cells and diffuse-type gastric cancer.	GeneRIF	0.001255	1	0.003424	0.03194	1	1	JMJD1C
1251	Pubmed	24946471	[No association of glucocorticoid receptor gene polymorphism (rs6190) with unipolar and bipolar disorder].	Pubmed	0.001255	1	0.003424	0.03194	1	1	NR3C1
1252	Pubmed	16458268:gr	Reduced Glucocorticoid Receptor alpha Expression in Mood Disorder Patients and First-Degree Relatives.	GeneRIF	0.001255	1	0.003424	0.03194	1	1	NR3C1
1253	Pubmed	19286631	TIP47, a lipid cargo protein involved in macrophage triglyceride metabolism.	Pubmed	0.001255	1	0.003424	0.03194	1	1	PLIN3
1254	Pubmed	23348195	The cellular protein TIP47 restricts Respirovirus multiplication leading to decreased virus particle production.	Pubmed	0.001255	1	0.003424	0.03194	1	1	PLIN3
1255	Pubmed	12810720	Role of the glucocorticoid receptor for regulation of hypoxia-dependent gene expression.	Pubmed	0.001255	1	0.003424	0.03194	1	1	NR3C1
1256	Pubmed	16311891	Unexpected clinicopathological phenotype linked to small elongation of CAG repeat in SCA1 gene.	Pubmed	0.001255	1	0.003424	0.03194	1	1	ATXN1
1257	Pubmed	18678675:gr	Cortactin recruitment by enterohemorrhagic Escherichia coli O157:H7 during infection in vitro and ex vivo.	GeneRIF	0.001255	1	0.003424	0.03194	1	1	CTTN
1258	Pubmed	20031550:gr	Common genetic variants in ANK2 modulate QT interval: results from the KORA study.	GeneRIF	0.001255	1	0.003424	0.03194	1	1	ANK2
1259	Pubmed	15196207	Investigation of alpha nascent polypeptide-associated complex functions in a human CD8(+) T cell ex vivo expansion model using antisense oligonucleotides.	Pubmed	0.001255	1	0.003424	0.03194	1	1	NACA
1260	Pubmed	15611350:gr	Glucocorticoid receptor subunit expression in adenotonsillar tissue of children with obstructive sleep apnea.	GeneRIF	0.001255	1	0.003424	0.03194	1	1	NR3C1
1261	Pubmed	20555024:gr	Aberrant expression and modification of silencing mediator of retinoic acid and thyroid hormone receptors involved in the pathogenesis of tumoral cortisol resistance.	GeneRIF	0.001255	1	0.003424	0.03194	1	1	NCOR2
1262	Pubmed	11069024	Cytoplasmic and nuclear localization of the 130 and 160 kDa Bcr proteins.	Pubmed	0.001255	1	0.003424	0.03194	1	1	BCR
1263	Pubmed	21637295:gr	RNA steady-state defects in myotonic dystrophy are linked to nuclear exclusion of SHARP.	GeneRIF	0.001255	1	0.003424	0.03194	1	1	SPEN
1264	Pubmed	16216909:gr	Structure of the glucocorticoid receptor (NR3C1) gene 5' untranslated region: identification, and tissue distribution of multiple new human exon 1.	GeneRIF	0.001255	1	0.003424	0.03194	1	1	NR3C1
1265	Pubmed	15579908:gr	A neural Wiskott-Aldrich Syndrome protein-mediated pathway for localized activation of actin polymerization that is regulated by cortactin.	GeneRIF	0.001255	1	0.003424	0.03194	1	1	CTTN
1266	Pubmed	22883405:gr	[Effects of ursolic acid on c-Cbl-associated protein expression in 3T3-L1 adipocytes with insulin resistance].	GeneRIF	0.001255	1	0.003424	0.03194	1	1	SORBS1
1267	Pubmed	15793701	The Epsin 4 gene on chromosome 5q, which encodes the clathrin-associated protein enthoprotin, is involved in the genetic susceptibility to schizophrenia.	Pubmed	0.001255	1	0.003424	0.03194	1	1	CLINT1
1268	Pubmed	19005987	Glucocorticoid receptor polymorphisms and intraocular pressure response to intravitreal triamcinolone acetonide.	Pubmed	0.001255	1	0.003424	0.03194	1	1	NR3C1
1269	Pubmed	19898426:gr	Cytoskeleton alterations in melanoma: aberrant expression of cortactin, an actin-binding adapter protein, correlates with melanocytic tumor progression.	GeneRIF	0.001255	1	0.003424	0.03194	1	1	CTTN
1270	Pubmed	12225995	Expression of glucocorticoid receptor alpha- and beta-isoforms in human cells and tissues.	Pubmed	0.001255	1	0.003424	0.03194	1	1	NR3C1
1271	Pubmed	20709423	abLIM3 is a novel component of adherens junctions with actin-binding activity.	Pubmed	0.001255	1	0.003424	0.03194	1	1	ABLIM3
1272	Pubmed	26556219	Association of NR3C1/Glucocorticoid Receptor gene SNP with azoospermia in Japanese men.	Pubmed	0.001255	1	0.003424	0.03194	1	1	NR3C1
1273	Pubmed	17848410	The 23K variant of the R23K polymorphism in the glucocorticoid receptor gene protects against postnatal growth failure and insulin resistance after preterm birth.	Pubmed	0.001255	1	0.003424	0.03194	1	1	NR3C1
1274	Pubmed	20000484	Reticulon RTN1-C(CT) peptide: a potential nuclease and inhibitor of histone deacetylase enzymes.	Pubmed	0.001255	1	0.003424	0.03194	1	1	RTN1
1275	Pubmed	15271586	Positive association between synapsin II and schizophrenia.	Pubmed	0.001255	1	0.003424	0.03194	1	1	SYN2
1276	Pubmed	21489624	F317L BCR-ABL1 kinase domain mutation associated with a sustained major molecular response in a CML patient on dasatinib.	Pubmed	0.001255	1	0.003424	0.03194	1	1	BCR
1277	Pubmed	11340173	Loss of HCF-1-chromatin association precedes temperature-induced growth arrest of tsBN67 cells.	Pubmed	0.001255	1	0.003424	0.03194	1	1	HCFC1
1278	Pubmed	15511603:gr	Glucocorticoid receptor polymorphisms and post-traumatic stress disorder.	GeneRIF	0.001255	1	0.003424	0.03194	1	1	NR3C1
1279	Pubmed	16890204	Genetic variations of the NR3C1 gene in children with sporadic nephrotic syndrome.	Pubmed	0.001255	1	0.003424	0.03194	1	1	NR3C1
1280	Pubmed	12061776:gr	TEF-1 and MEF2 transcription factors interact to regulate muscle-specific promoters.	GeneRIF	0.001255	1	0.003424	0.03194	1	1	MEF2C
1281	Pubmed	17236775	Expression and significance of glucocorticoid receptor alpha in meningiomas.	Pubmed	0.001255	1	0.003424	0.03194	1	1	NR3C1
1282	Pubmed	12734675	Prolonged treatment with imatinib mesylate in patients with advanced chronic myeloid leukemia causes a reduction of bcr/abl mRNA levels independent of cytogenetic response.	Pubmed	0.001255	1	0.003424	0.03194	1	1	BCR
1283	Pubmed	12648520	The nuclear receptor corepressor (N-CoR) modulates basal and activated transcription of genes controlled by retinoic acid.	Pubmed	0.001255	1	0.003424	0.03194	1	1	NCOR1
1284	Pubmed	11744164:gr	Functional regulatory regions of human transcription factor MEF2C.	GeneRIF	0.001255	1	0.003424	0.03194	1	1	MEF2C
1285	Pubmed	15380361	Structure-functional analysis of human immunodeficiency virus type 1 (HIV-1) Vpr: role of leucine residues on Vpr-mediated transactivation and virus replication.	Pubmed	0.001255	1	0.003424	0.03194	1	1	NR3C1
1286	Pubmed	7679508	MEF2C, a MADS/MEF2-family transcription factor expressed in a laminar distribution in cerebral cortex.	Pubmed	0.001255	1	0.003424	0.03194	1	1	MEF2C
1287	Pubmed	21868756:gr	Activation of the glucocorticoid receptor is associated with poor prognosis in estrogen receptor-negative breast cancer.	GeneRIF	0.001255	1	0.003424	0.03194	1	1	NR3C1
1288	Pubmed	15560370:gr	Mammalian apoptosis-inducing protein, HAP, induces bacterial cell death.	GeneRIF	0.001255	1	0.003424	0.03194	1	1	RTN3
1289	Pubmed	12612067:gr	Molecular determinants of glucocorticoid receptor mobility in living cells: the importance of ligand affinity.	GeneRIF	0.001255	1	0.003424	0.03194	1	1	NR3C1
1290	Pubmed	10393528	Cloning and sequencing of human oncodevelopmental soluble placental tissue protein 17 (PP17): homology with adipophilin and the mouse adipose differentiation-related protein.	Pubmed	0.001255	1	0.003424	0.03194	1	1	PLIN3
1291	Pubmed	22717988:gr	Glucocorticoid receptors are localized to dendritic spines and influence local actin signaling.	GeneRIF	0.001255	1	0.003424	0.03194	1	1	NR3C1
1292	Pubmed	15350194:gr	Tissue specificity and regulation of the N-terminal diversity of reticulon 3.	GeneRIF	0.001255	1	0.003424	0.03194	1	1	RTN3
1293	Pubmed	19466222	The N363S polymorphism in the glucocorticoid receptor gene: effects on visceral fat assessed by abdominal computed tomography.	Pubmed	0.001255	1	0.003424	0.03194	1	1	NR3C1
1294	Pubmed	17569780:gr	Synaptopodin protects against proteinuria by disrupting Cdc42:IRSp53:Mena signaling complexes in kidney podocytes.	GeneRIF	0.001255	1	0.003424	0.03194	1	1	SYNPO
1295	Pubmed	19432593:gr	Oestradiol and SERM treatments influence oestrogen receptor coregulator gene expression in human skeletal muscle cells.	GeneRIF	0.001255	1	0.003424	0.03194	1	1	NCOR2
1296	Pubmed	20349280	Expression of EMSY gene in sporadic ovarian cancer.	Pubmed	0.001255	1	0.003424	0.03194	1	1	EMSY
1297	Pubmed	25817016	DVL1 frameshift mutations clustering in the penultimate exon cause autosomal-dominant Robinow syndrome.	Pubmed	0.001255	1	0.003424	0.03194	1	1	DVL1
1298	Pubmed	23212335	Tissue-specific adaptive levels of glucocorticoid receptor alpha mRNA and their relationship with insulin resistance.	Pubmed	0.001255	1	0.003424	0.03194	1	1	NR3C1
1299	Pubmed	12928494:gr	Synaptopodin-deficient mice lack a spine apparatus and show deficits in synaptic plasticity.	GeneRIF	0.001255	1	0.003424	0.03194	1	1	SYNPO
1300	Pubmed	16189295	Medroxyprogesterone acetate binds the glucocorticoid receptor to stimulate alpha-ENaC and sgk1 expression in renal collecting duct epithelia.	Pubmed	0.001255	1	0.003424	0.03194	1	1	NR3C1
1301	Pubmed	14764763:gr	Common polymorphisms in the glucocorticoid receptor gene are associated with adrenocortical responses to psychosocial stress.	GeneRIF	0.001255	1	0.003424	0.03194	1	1	NR3C1
1302	Pubmed	18502562	Glucocorticoid receptor gene polymorphisms and glucocorticoid sensitivity of subdermal blood vessels and leukocytes.	Pubmed	0.001255	1	0.003424	0.03194	1	1	NR3C1
1303	Pubmed	3422516	Expression of a distinctive BCR-ABL oncogene in Ph1-positive acute lymphocytic leukemia (ALL).	Pubmed	0.001255	1	0.003424	0.03194	1	1	BCR
1304	Pubmed	23355259	The glucocorticoid receptor gene polymorphism N363S predisposes to more severe toxic side effects during pediatric acute lymphoblastic leukemia (ALL) therapy.	Pubmed	0.001255	1	0.003424	0.03194	1	1	NR3C1
1305	Pubmed	26541474	Functional characterization of the hGR¿T556I causing Chrousos syndrome.	Pubmed	0.001255	1	0.003424	0.03194	1	1	NR3C1
1306	Pubmed	15285795	Human CNS cultures exposed to HIV-1 gp120 reproduce dendritic injuries of HIV-1-associated dementia.	Pubmed	0.001255	1	0.003424	0.03194	1	1	MAP2
1307	Pubmed	19303045:gr	Splice variants of the human ZC3H14 gene generate multiple isoforms of a zinc finger polyadenosine RNA binding protein.	GeneRIF	0.001255	1	0.003424	0.03194	1	1	ZC3H14
1308	Pubmed	11983486	Glucocorticoid receptor binding in twin pairs is affected by shared environment but not by shared genes.	Pubmed	0.001255	1	0.003424	0.03194	1	1	NR3C1
1309	Pubmed	16253912	Targeted mutational analysis of ankyrin-B in 541 consecutive, unrelated patients referred for long QT syndrome genetic testing and 200 healthy subjects.	Pubmed	0.001255	1	0.003424	0.03194	1	1	ANK2
1310	Pubmed	19913032:gr	Molecular switch in the glucocorticoid receptor: active and passive antagonist conformations.	GeneRIF	0.001255	1	0.003424	0.03194	1	1	NR3C1
1311	Pubmed	12175852	Gene structure and genetic localization of the PCLO gene encoding the presynaptic active zone protein Piccolo.	Pubmed	0.001255	1	0.003424	0.03194	1	1	PCLO
1312	Pubmed	22088926:gr	Interaction of the BcII glucocorticoid receptor polymorphism and childhood abuse in Bulimia Nervosa (BN): relationship to BN and to associated trait manifestations.	GeneRIF	0.001255	1	0.003424	0.03194	1	1	NR3C1
1313	Pubmed	17407502:gr	Association between the BclI glucocorticoid receptor polymorphism and smoking in a sample of patients with obstructive airway disease.	GeneRIF	0.001255	1	0.003424	0.03194	1	1	NR3C1
1314	Pubmed	16491119:gr	The novel CALM interactor CATS influences the subcellular localization of the leukemogenic fusion protein CALM/AF10.	GeneRIF	0.001255	1	0.003424	0.03194	1	1	PICALM
1315	Pubmed	23620758	Modulatory effects of the piccolo genotype on emotional memory in health and depression.	Pubmed	0.001255	1	0.003424	0.03194	1	1	PCLO
1316	Pubmed	22330095:gr	Toxic effects of expanded ataxin-1 involve mechanical instability of the nuclear membrane.	GeneRIF	0.001255	1	0.003424	0.03194	1	1	ATXN1
1317	Pubmed	16806906	Detection of the Bcl I polymorphism of the glucocorticoid receptor gene by single-tube allele-specific polymerase chain reaction.	Pubmed	0.001255	1	0.003424	0.03194	1	1	NR3C1
1318	Pubmed	16502580:gr	Deletion of the derivative chromosome 9 in chronic myeloid leukemia.	GeneRIF	0.001255	1	0.003424	0.03194	1	1	BCR
1319	Pubmed	15655109:gr	The p400 E1A-associated protein is a novel component of the p53 --> p21 senescence pathway.	GeneRIF	0.001255	1	0.003424	0.03194	1	1	EP400
1320	Pubmed	15750336:gr	Proteasome function is inhibited by polyglutamine-expanded ataxin-1, the SCA1 gene product.	GeneRIF	0.001255	1	0.003424	0.03194	1	1	ATXN1
1321	Pubmed	22444201	Differential glucocorticoid receptor exon 1(B), 1(C), and 1(H) expression and methylation in suicide completers with a history of childhood abuse.	Pubmed	0.001255	1	0.003424	0.03194	1	1	NR3C1
1322	Pubmed	21710359:gr	Enormous influence of TNIK knockdown on intracellular signals and cell survival.	GeneRIF	0.001255	1	0.003424	0.03194	1	1	TNIK
1323	Pubmed	15464244:gr	Overexpression of cortactin is involved in motility and metastasis of hepatocellular carcinoma.	GeneRIF	0.001255	1	0.003424	0.03194	1	1	CTTN
1324	Pubmed	20473521	Untreated recurrent acute necrotising encephalopathy associated with RANBP2 mutation, and normal outcome in a Caucasian boy.	Pubmed	0.001255	1	0.003424	0.03194	1	1	RANBP2
1325	Pubmed	16895953:gr	Associations of body size at birth with late-life cortisol concentrations and glucose tolerance are modified by haplotypes of the glucocorticoid receptor gene.	GeneRIF	0.001255	1	0.003424	0.03194	1	1	NR3C1
1326	Pubmed	23329746:gr	Glucocorticoid receptor expression in whole blood with preterm infants.	GeneRIF	0.001255	1	0.003424	0.03194	1	1	NR3C1
1327	Pubmed	23239757:gr	Investigation of glucocorticoid receptor polymorphisms in relation to metabolic parameters in Addison's disease.	GeneRIF	0.001255	1	0.003424	0.03194	1	1	NR3C1
1328	Pubmed	19592390:gr	MEF2C haploinsufficiency caused by either microdeletion of the 5q14.3 region or mutation is responsible for severe mental retardation with stereotypic movements, epilepsy and/or cerebral malformations.	GeneRIF	0.001255	1	0.003424	0.03194	1	1	MEF2C
1329	Pubmed	21552522:gr	Differences in mouse maternal care behavior - is there a genetic impact of the glucocorticoid receptor?	GeneRIF	0.001255	1	0.003424	0.03194	1	1	NR3C1
1330	Pubmed	12648520:gr	The nuclear receptor corepressor (N-CoR) modulates basal and activated transcription of genes controlled by retinoic acid.	GeneRIF	0.001255	1	0.003424	0.03194	1	1	NCOR1
1331	Pubmed	24671764	A conserved role for the zinc finger polyadenosine RNA binding protein, ZC3H14, in control of poly(A) tail length.	Pubmed	0.001255	1	0.003424	0.03194	1	1	ZC3H14
1332	Pubmed	18165172	Glucocorticoid receptor beta splice variant expression in patients with high and low activity of systemic lupus erythematosus.	Pubmed	0.001255	1	0.003424	0.03194	1	1	NR3C1
1333	Pubmed	12920235:gr	Identification of a novel glucocorticoid receptor mutation in budesonide-resistant human bronchial epithelial cells.	GeneRIF	0.001255	1	0.003424	0.03194	1	1	NR3C1
1334	Pubmed	25039349	Perilipin 3 modulates specific lipogenic pathways in SZ95 sebocytes.	Pubmed	0.001255	1	0.003424	0.03194	1	1	PLIN3
1335	Pubmed	26822442	Epigenetic Regulation of Placental NR3C1: Mechanism Underlying Prenatal Programming of Infant Neurobehavior by Maternal Smoking?	Pubmed	0.001255	1	0.003424	0.03194	1	1	NR3C1
1336	Pubmed	8634720	A novel CAG repeat configuration in the SCA1 gene: implications for the molecular diagnostics of spinocerebellar ataxia type 1.	Pubmed	0.001255	1	0.003424	0.03194	1	1	ATXN1
1337	Pubmed	25043531	The expression and significance of dishevelled in human glioma.	Pubmed	0.001255	1	0.003424	0.03194	1	1	DVL1
1338	Pubmed	12406326:gr	Characterization of a novel isoform of alpha-nascent polypeptide-associated complex as IgE-defined autoantigen.	GeneRIF	0.001255	1	0.003424	0.03194	1	1	NACA
1339	Pubmed	18515658	Dexamethasone-induced apoptotic mechanisms in myeloma cells investigated by analysis of mutant glucocorticoid receptors.	Pubmed	0.001255	1	0.003424	0.03194	1	1	NR3C1
1340	Pubmed	6266631	Isolation and growth characteristics of continuous cell lines from small-cell carcinoma of the lung.	Pubmed	0.001255	1	0.003424	0.03194	1	1	NR3C1
1341	Pubmed	20032106:gr	Negative relationship between expression of glucocorticoid receptor alpha and disease activity: glucocorticoid treatment of patients with systemic lupus erythematosus.	GeneRIF	0.001255	1	0.003424	0.03194	1	1	NR3C1
1342	Pubmed	20807572:gr	The T-box brain 1 (Tbr1) transcription factor inhibits astrocyte formation in the olfactory bulb and regulates neural stem cell fate.	GeneRIF	0.001255	1	0.003424	0.03194	1	1	TBR1
1343	Pubmed	26118026	[BCL1 POLYMORPHISM OF GLUCOCORTICOID RECEPTOR GENE AND RESPIRATORY DISEASES].	Pubmed	0.001255	1	0.003424	0.03194	1	1	NR3C1
1344	Pubmed	12924632:gr	Casein kinase I delta (CKIdelta) is involved in lymphocyte physiology.	GeneRIF	0.001255	1	0.003424	0.03194	1	1	CSNK1D
1345	Pubmed	22449245:gr	MEF2C mutations are a rare cause of Rett or severe Rett-like encephalopathies.	GeneRIF	0.001255	1	0.003424	0.03194	1	1	MEF2C
1346	Pubmed	22088926	Interaction of the BcII glucocorticoid receptor polymorphism and childhood abuse in Bulimia Nervosa (BN): relationship to BN and to associated trait manifestations.	Pubmed	0.001255	1	0.003424	0.03194	1	1	NR3C1
1347	Pubmed	22311635:gr	Developmentally regulated expression of MEF2C limits the response to BCR engagement in transitional B cells.	GeneRIF	0.001255	1	0.003424	0.03194	1	1	MEF2C
1348	Pubmed	9560466	Neuronal differentiation is accompanied by NSP-C expression.	Pubmed	0.001255	1	0.003424	0.03194	1	1	RTN1
1349	Pubmed	14755735	Autosomal dominant acute necrotizing encephalopathy maps to 2q12.1-2q13.	Pubmed	0.001255	1	0.003424	0.03194	1	1	RANBP2
1350	Pubmed	15862824:gr	The human glucocorticoid receptor: one gene, multiple proteins and diverse responses.	GeneRIF	0.001255	1	0.003424	0.03194	1	1	NR3C1
1351	Pubmed	22670137	The MEF2C-Related and 5q14.3q15 Microdeletion Syndrome.	Pubmed	0.001255	1	0.003424	0.03194	1	1	MEF2C
1352	Pubmed	21652706:gr	Myocyte enhancer factor 2c, an osteoblast transcription factor identified by dimethyl sulfoxide (DMSO)-enhanced mineralization.	GeneRIF	0.001255	1	0.003424	0.03194	1	1	MEF2C
1353	Pubmed	19681166:gr	Reticulon 3 is an interacting partner of the SALM family of adhesion molecules.	GeneRIF	0.001255	1	0.003424	0.03194	1	1	RTN3
1354	Pubmed	23392094:gr	Exploring the molecular mechanisms of glucocorticoid receptor action from sensitivity to resistance.	GeneRIF	0.001255	1	0.003424	0.03194	1	1	NR3C1
1355	Pubmed	20660300:gr	Discovery of glucocorticoid receptor-beta in mice with a role in metabolism.	GeneRIF	0.001255	1	0.003424	0.03194	1	1	NR3C1
1356	Pubmed	6621034	Comparison between different rabbit antisera against the glucocorticoid receptor.	Pubmed	0.001255	1	0.003424	0.03194	1	1	NR3C1
1357	Pubmed	19036879:gr	Conditional inactivation of glucocorticoid receptor gene in dopamine-beta-hydroxylase cells impairs chromaffin cell survival.	GeneRIF	0.001255	1	0.003424	0.03194	1	1	NR3C1
1359	Pubmed	12589059:gr	EpsinR: an ENTH domain-containing protein that interacts with AP-1.	GeneRIF	0.001255	1	0.003424	0.03194	1	1	CLINT1
1360	Pubmed	17532759:gr	Glucocorticoid receptor gene polymorphisms and susceptibility to rheumatoid arthritis.	GeneRIF	0.001255	1	0.003424	0.03194	1	1	NR3C1
1361	Pubmed	18495245	Is p190 bcr-abl rearrangement necessary for acute transformation in some p210 CML of childhood?	Pubmed	0.001255	1	0.003424	0.03194	1	1	BCR
1362	Pubmed	23267834	How glucocorticoid receptors modulate the activity of other transcription factors: a scope beyond tethering.	Pubmed	0.001255	1	0.003424	0.03194	1	1	NR3C1
1363	Pubmed	26821164	Glucocorticoid Receptor (NR3C1) Variants Associate with the Muscle Strength and Size Response to Resistance Training.	Pubmed	0.001255	1	0.003424	0.03194	1	1	NR3C1
1364	Pubmed	18789525	Receptor mutation is not a common mechanism of naturally occurring glucocorticoid resistance in leukaemia cell lines.	Pubmed	0.001255	1	0.003424	0.03194	1	1	NR3C1
1365	Pubmed	12443540:gr	KIAA1096, a gene on chromosome 1q, is amplified and overexpressed in bladder cancer.	GeneRIF	0.001255	1	0.003424	0.03194	1	1	PRRC2C
1366	Pubmed	23035106:gr	TNiK is required for postsynaptic and nuclear signaling pathways and cognitive function.	GeneRIF	0.001255	1	0.003424	0.03194	1	1	TNIK
1367	Pubmed	22235328:gr	Keratinocyte-targeted overexpression of the glucocorticoid receptor delays cutaneous wound healing.	GeneRIF	0.001255	1	0.003424	0.03194	1	1	NR3C1
1368	Pubmed	17097559	Acute myeloid leukemia is propagated by a leukemic stem cell with lymphoid characteristics in a mouse model of CALM/AF10-positive leukemia.	Pubmed	0.001255	1	0.003424	0.03194	1	1	PICALM
1369	Pubmed	20607705:gr	C11orf95-MKL2 is the resulting fusion oncogene of t(11;16)(q13;p13) in chondroid lipoma.	GeneRIF	0.001255	1	0.003424	0.03194	1	1	MKL2
1370	Pubmed	20545708	Induction of glucocorticoid receptor-beta expression in epithelial cells of asthmatic airways by T-helper type 17 cytokines.	Pubmed	0.001255	1	0.003424	0.03194	1	1	NR3C1
1371	Pubmed	24791903	De novo truncating mutations in AHDC1 in individuals with syndromic expressive language delay, hypotonia, and sleep apnea.	Pubmed	0.001255	1	0.003424	0.03194	1	1	AHDC1
1372	Pubmed	15755863:gr	The human glucocorticoid receptor (GR) isoform {beta} differentially suppresses GR{alpha}-induced transactivation stimulated by synthetic glucocorticoids.	GeneRIF	0.001255	1	0.003424	0.03194	1	1	NR3C1
1373	Pubmed	19816403:gr	The kinase TNIK is an essential activator of Wnt target genes.	GeneRIF	0.001255	1	0.003424	0.03194	1	1	TNIK
1374	Pubmed	3200318	Selective localization of messenger RNA for cytoskeletal protein MAP2 in dendrites.	Pubmed	0.001255	1	0.003424	0.03194	1	1	MAP2
1375	Pubmed	1900918	Characterization of the BCR promoter in Philadelphia chromosome-positive and -negative cell lines.	Pubmed	0.001255	1	0.003424	0.03194	1	1	BCR
1376	Pubmed	17635946:gr	A novel point mutation in helix 11 of the ligand-binding domain of the human glucocorticoid receptor gene causing generalized glucocorticoid resistance.	GeneRIF	0.001255	1	0.003424	0.03194	1	1	NR3C1
1377	Pubmed	17921420	Gene expression, fiber type, and strength are similar between left and right legs in older adults.	Pubmed	0.001255	1	0.003424	0.03194	1	1	JMJD1C
1378	Pubmed	18464530:gr	The bite-raised condition in aged SAMP8 mice reduces the expression of glucocorticoid receptors in the dorsal and ventral hippocampus.	GeneRIF	0.001255	1	0.003424	0.03194	1	1	NR3C1
1379	Pubmed	22714792	Genetic and epigenetic variation of the glucocorticoid receptor (NR3C1) in placenta and infant neurobehavior.	Pubmed	0.001255	1	0.003424	0.03194	1	1	NR3C1
1380	Pubmed	11344238:gr	The N363S polymorphism of the glucocorticoid receptor: potential contribution to central obesity in men and lack of association with other risk factors for coronary heart disease and diabetes mellitus.	GeneRIF	0.001255	1	0.003424	0.03194	1	1	NR3C1
1381	Pubmed	18728163:gr	Expression of glucocorticoid receptor messenger ribonucleic acid transcripts in the human placenta at term.	GeneRIF	0.001255	1	0.003424	0.03194	1	1	NR3C1
1382	Pubmed	15389825	Second case of CML with aberrant BCR-ABL fusion transcript (e8/a2) with insertion of an inverted ABL intron 1b sequence.	Pubmed	0.001255	1	0.003424	0.03194	1	1	BCR
1383	Pubmed	16611741:gr	Cortactin has an essential and specific role in osteoclast actin assembly.	GeneRIF	0.001255	1	0.003424	0.03194	1	1	CTTN
1384	Pubmed	16192984	Glucocorticoid receptor gene-based SNP analysis in patients with recurrent major depression.	Pubmed	0.001255	1	0.003424	0.03194	1	1	NR3C1
1385	Pubmed	19783104:gr	Glucocorticoid receptor gene and depression in patients with coronary heart disease: the Heart and Soul Study-2009 Curt Richter Award Winner.	GeneRIF	0.001255	1	0.003424	0.03194	1	1	NR3C1
1386	Pubmed	18406872:gr	Deletions adjacent to BCR and ABL1 breakpoints occur in a substantial minority of chronic myeloid leukemia patients with masked Philadelphia rearrangements.	GeneRIF	0.001255	1	0.003424	0.03194	1	1	BCR
1387	Pubmed	23547655	Rapid initial decline in BCR-ABL1 is associated with superior responses to second-line nilotinib in patients with chronic-phase chronic myeloid leukemia.	Pubmed	0.001255	1	0.003424	0.03194	1	1	BCR
1388	Pubmed	8062278	NSP-encoded reticulons are neuroendocrine markers of a novel category in human lung cancer diagnosis.	Pubmed	0.001255	1	0.003424	0.03194	1	1	RTN1
1389	Pubmed	18385754	Effective killing of Gleevec-resistant CML cells with T315I mutation by a natural compound PEITC through redox-mediated mechanism.	Pubmed	0.001255	1	0.003424	0.03194	1	1	BCR
1390	Pubmed	23117886:gr	SpliceArray profiling of breast cancer reveals a novel variant of NCOR2/SMRT that is associated with tamoxifen resistance and control of ER¿ transcriptional activity.	GeneRIF	0.001255	1	0.003424	0.03194	1	1	NCOR2
1391	Pubmed	19818358	The human glucocorticoid receptor: molecular basis of biologic function.	Pubmed	0.001255	1	0.003424	0.03194	1	1	NR3C1
1392	Pubmed	15774500:gr	Glucocorticoid receptor point mutation V571M facilitates coactivator and ligand binding by structural rearrangement and stabilization.	GeneRIF	0.001255	1	0.003424	0.03194	1	1	NR3C1
1393	Pubmed	21164266	Glucocorticoid resistance.	Pubmed	0.001255	1	0.003424	0.03194	1	1	NR3C1
1394	Pubmed	22297550:gr	Cortactin (CTTN) overexpression in osteosarcoma correlates with advanced stage and reduced survival.	GeneRIF	0.001255	1	0.003424	0.03194	1	1	CTTN
1395	Pubmed	21084380:gr	A new, lineage specific, autoup-regulation mechanism for human glucocorticoid receptor gene expression in 697 pre-B-acute lymphoblastic leukemia cells.	GeneRIF	0.001255	1	0.003424	0.03194	1	1	NR3C1
1396	Pubmed	17145570	Comprehensive analysis of BCR-ABL transcript types in Korean CML patients using a newly developed multiplex RT-PCR.	Pubmed	0.001255	1	0.003424	0.03194	1	1	BCR
1397	Pubmed	21127044	Differential glucocorticoid receptor-mediated transcription mechanisms.	Pubmed	0.001255	1	0.003424	0.03194	1	1	NR3C1
1398	Pubmed	26519038	Replication and hematological characterization of human platelet reactivity genetic associations in men from the Caerphilly Prospective Study (CaPS).	Pubmed	0.001255	1	0.003424	0.03194	1	1	JMJD1C
1399	Pubmed	22361433:gr	Disruption of MEF2C signaling and loss of sarcomeric and mitochondrial integrity in cancer-induced skeletal muscle wasting.	GeneRIF	0.001255	1	0.003424	0.03194	1	1	MEF2C
1400	Pubmed	8502487	DNA sequence analysis of the major breakpoint cluster region of the BCR gene rearranged in Philadelphia-positive human leukemias.	Pubmed	0.001255	1	0.003424	0.03194	1	1	BCR
1401	Pubmed	16204380:gr	Requirement of myocardin-related transcription factor-B for remodeling of branchial arch arteries and smooth muscle differentiation.	GeneRIF	0.001255	1	0.003424	0.03194	1	1	MKL2
1402	Pubmed	12631276	Lipid droplet and milk lipid globule membrane associated placental protein 17b (PP17b) is involved in apoptotic and differentiation processes of human epithelial cervical carcinoma cells.	Pubmed	0.001255	1	0.003424	0.03194	1	1	PLIN3
1403	Pubmed	16914906	Natural history of Southeast Asian chronic myeloid leukemia patients with different BCR-ABL gene variants.	Pubmed	0.001255	1	0.003424	0.03194	1	1	BCR
1404	Pubmed	11719470	TbetaR-I(6A) polymorphism is not a tumor susceptibility allele in Macedonian colorectal cancer patients. Correspondence re: B. Pasche et al. Type I TbetaR-I(6A) Is a Candidate Tumor Susceptibility Allele. Cancer Res., 58: 2727-2732, 1998.	Pubmed	0.001255	1	0.003424	0.03194	1	1	TBR1
1405	Pubmed	23892712	Associations between polymorphisms in the glucocorticoid-receptor gene and cardiovascular risk factors in a Chinese population.	Pubmed	0.001255	1	0.003424	0.03194	1	1	NR3C1
1406	Pubmed	24418538	The respiratory syncytial virus (RSV) nonstructural proteins mediate RSV suppression of glucocorticoid receptor transactivation.	Pubmed	0.001255	1	0.003424	0.03194	1	1	NR3C1
1407	Pubmed	18295813	Activation of the glucocorticoid receptor releases unstimulated PBMCs from an early block in HIV-1 replication.	Pubmed	0.001255	1	0.003424	0.03194	1	1	NR3C1
1408	Pubmed	23983589	Lentivirus-based RNA silencing of Nemo-like kinase (NLK) inhibits the CAL 27 human adenosquamos carcinoma cells proliferation and blocks G0/G1 phase to S phase.	Pubmed	0.001255	1	0.003424	0.03194	1	1	NLK
1409	Pubmed	16385081	Endothelial cell cortactin phosphorylation by Src contributes to polymorphonuclear leukocyte transmigration in vitro.	Pubmed	0.001255	1	0.003424	0.03194	1	1	CTTN
1410	Pubmed	22046421:gr	A common genetic variant (97906C>A) of DAB2IP/AIP1 is associated with an increased risk and early onset of lung cancer in Chinese males.	GeneRIF	0.001255	1	0.003424	0.03194	1	1	DAB2IP
1411	Pubmed	21258212:gr	Cortactin: a multifunctional regulator of cellular invasiveness.	GeneRIF	0.001255	1	0.003424	0.03194	1	1	CTTN
1412	Pubmed	19118815	Infection-triggered familial or recurrent cases of acute necrotizing encephalopathy caused by mutations in a component of the nuclear pore, RANBP2.	Pubmed	0.001255	1	0.003424	0.03194	1	1	RANBP2
1413	Pubmed	25595573	Multiple congenital anomalies in two boys with mutation in HCFC1 and cobalamin disorder.	Pubmed	0.001255	1	0.003424	0.03194	1	1	HCFC1
1414	Pubmed	20561560:gr	Role of ligand-dependent GR phosphorylation and half-life in determination of ligand-specific transcriptional activity.	GeneRIF	0.001255	1	0.003424	0.03194	1	1	NR3C1
1415	Pubmed	16621324	Altered glucocorticoid receptor signaling cascade in lymphocytes of bipolar disorder patients.	Pubmed	0.001255	1	0.003424	0.03194	1	1	NR3C1
1416	Pubmed	15879558:gr	The glucocorticoid receptor blocks P-TEFb recruitment by NFkappaB to effect promoter-specific transcriptional repression.	GeneRIF	0.001255	1	0.003424	0.03194	1	1	NR3C1
1417	Pubmed	16989944:gr	SMRT recruitment by PPARgamma is mediated by specific residues located in its carboxy-terminal interacting domain.	GeneRIF	0.001255	1	0.003424	0.03194	1	1	NCOR2
1418	Pubmed	16051170:gr	Cortactin promotes cell motility by enhancing lamellipodial persistence.	GeneRIF	0.001255	1	0.003424	0.03194	1	1	CTTN
1419	Pubmed	23073785	Single nucleotide polymorphisms of NR3C1 gene and recurrent depressive disorder in population of Poland.	Pubmed	0.001255	1	0.003424	0.03194	1	1	NR3C1
1420	Pubmed	20705921:gr	Zyxin mediation of stretch-induced gene expression in human endothelial cells.	GeneRIF	0.001255	1	0.003424	0.03194	1	1	ZYX
1421	Pubmed	20861124	Familial glucocorticoid resistance caused by a novel frameshift glucocorticoid receptor mutation.	Pubmed	0.001255	1	0.003424	0.03194	1	1	NR3C1
1422	Pubmed	23001426:gr	Refining the phenotype associated with MEF2C point mutations.	GeneRIF	0.001255	1	0.003424	0.03194	1	1	MEF2C
1423	Pubmed	17097559:gr	Acute myeloid leukemia is propagated by a leukemic stem cell with lymphoid characteristics in a mouse model of CALM/AF10-positive leukemia.	GeneRIF	0.001255	1	0.003424	0.03194	1	1	PICALM
1424	Pubmed	17681029	Serum fasting cortisol in relation to bone, and the role of genetic variations in the glucocorticoid receptor.	Pubmed	0.001255	1	0.003424	0.03194	1	1	NR3C1
1425	Pubmed	20484466:gr	Glucocorticoid receptor-beta and receptor-gamma exert dominant negative effect on gene repression but not on gene induction.	GeneRIF	0.001255	1	0.003424	0.03194	1	1	NR3C1
1426	Pubmed	19110015:gr	The cell adhesion molecule L1 controls growth cone navigation via ankyrin(B)-dependent modulation of cyclic AMP.	GeneRIF	0.001255	1	0.003424	0.03194	1	1	ANK2
1427	Pubmed	15799019	ER Ca2+ depletion triggers apoptotic signals for endoplasmic reticulum (ER) overload response induced by overexpressed reticulon 3 (RTN3/HAP).	Pubmed	0.001255	1	0.003424	0.03194	1	1	RTN3
1428	Pubmed	23127816	It takes two to tango: dimerisation of glucocorticoid receptor and its anti-inflammatory functions.	Pubmed	0.001255	1	0.003424	0.03194	1	1	NR3C1
1429	Pubmed	11944990:gr	Differential regulation of the human gene DAB2IP in normal and malignant prostatic epithelia: cloning and characterization.	GeneRIF	0.001255	1	0.003424	0.03194	1	1	DAB2IP
1430	Pubmed	25476525	SORBS1 gene, a new candidate for diabetic nephropathy: results from a multi-stage genome-wide association study in patients with type 1 diabetes.	Pubmed	0.001255	1	0.003424	0.03194	1	1	SORBS1
1431	Pubmed	19098452:gr	Ankyrin-based targeting pathway regulates human sinoatrial node automaticity.	GeneRIF	0.001255	1	0.003424	0.03194	1	1	ANK2
1432	Pubmed	19414593:gr	Casein kinase 1 delta regulates the pace of the mammalian circadian clock.	GeneRIF	0.001255	1	0.003424	0.03194	1	1	CSNK1D
1433	Pubmed	12477485	Molecular modelling of the human glucocorticoid receptor (hGR) ligand-binding domain (LBD) by homology with the human estrogen receptor alpha (hERalpha) LBD: quantitative structure-activity relationships within a series of CYP3A4 inducers where induction is mediated via hGR involvement.	Pubmed	0.001255	1	0.003424	0.03194	1	1	NR3C1
1435	Pubmed	23402836	MEF2C deletions and mutations versus duplications: a clinical comparison.	Pubmed	0.001255	1	0.003424	0.03194	1	1	MEF2C
1436	Pubmed	19373457:gr	Glucocorticoid receptor mRNA levels are selectively decreased in neutrophils of children with sepsis.	GeneRIF	0.001255	1	0.003424	0.03194	1	1	NR3C1
1437	Pubmed	22855579:gr	Thalidomide in total therapy 2 overcomes inferior prognosis of myeloma with low expression of the glucocorticoid receptor gene NR3C1.	GeneRIF	0.001255	1	0.003424	0.03194	1	1	NR3C1
1438	Pubmed	21438768	Effects of chronic academic stress on mental state and expression of glucocorticoid receptor ¿ and ß isoforms in healthy Japanese medical students.	Pubmed	0.001255	1	0.003424	0.03194	1	1	NR3C1
1439	Pubmed	25150144	Role of the 5'-untranslated regions in post-transcriptional regulation of the human glucocorticoid receptor.	Pubmed	0.001255	1	0.003424	0.03194	1	1	NR3C1
1440	Pubmed	19248771:gr	Glucocorticoid receptor (GR) beta has intrinsic, GRalpha-independent transcriptional activity.	GeneRIF	0.001255	1	0.003424	0.03194	1	1	NR3C1
1441	Pubmed	17596210	Reticulon-1C acts as a molecular switch between endoplasmic reticulum stress and genotoxic cell death pathway in human neuroblastoma cells.	Pubmed	0.001255	1	0.003424	0.03194	1	1	RTN1
1442	Pubmed	21064104	Identification of an aggressive prostate cancer predisposing variant at 11q13.	Pubmed	0.001255	1	0.003424	0.03194	1	1	EMSY
1443	Pubmed	26676609	Therapeutic targeting of casein kinase 1¿ in breast cancer.	Pubmed	0.001255	1	0.003424	0.03194	1	1	CSNK1D
1444	Pubmed	22778271:gr	Ankyrin-B protein in heart failure: identification of a new component of metazoan cardioprotection.	GeneRIF	0.001255	1	0.003424	0.03194	1	1	ANK2
1445	Pubmed	15966902	GABP, HCF-1 and YY1 are involved in Rb gene expression during myogenesis.	Pubmed	0.001255	1	0.003424	0.03194	1	1	HCFC1
1446	Pubmed	2407300	Chronic myeloid leukemia may be associated with several bcr-abl transcripts including the acute lymphoid leukemia-type 7 kb transcript.	Pubmed	0.001255	1	0.003424	0.03194	1	1	BCR
1447	Pubmed	23528090:gr	Self-assembly and conformational heterogeneity of the AXH domain of ataxin-1: an unusual example of a chameleon fold.	GeneRIF	0.001255	1	0.003424	0.03194	1	1	ATXN1
1448	Pubmed	7775481	Nup358, a cytoplasmically exposed nucleoporin with peptide repeats, Ran-GTP binding sites, zinc fingers, a cyclophilin A homologous domain, and a leucine-rich region.	Pubmed	0.001255	1	0.003424	0.03194	1	1	RANBP2
1449	Pubmed	16489553:gr	A role for cortactin in Listeria monocytogenes invasion of NIH 3T3 cells, but not in its intracellular motility.	GeneRIF	0.001255	1	0.003424	0.03194	1	1	CTTN
1450	Pubmed	20188438:gr	Absence of functional active zone protein Bassoon affects assembly and transport of ribbon precursors during early steps of photoreceptor synaptogenesis.	GeneRIF	0.001255	1	0.003424	0.03194	1	1	BSN
1451	Pubmed	7491111	Glucocorticoid receptor structure and function in an adrenocorticotropin-secreting small cell lung cancer.	Pubmed	0.001255	1	0.003424	0.03194	1	1	NR3C1
1452	Pubmed	17633260	[Expression of glucocorticoid receptor alpha and beta in chronic rhinosinusitis with nasal polyp].	Pubmed	0.001255	1	0.003424	0.03194	1	1	NR3C1
1453	Pubmed	23413429:gr	AIP1 suppresses atherosclerosis by limiting hyperlipidemia-induced inflammation and vascular endothelial dysfunction.	GeneRIF	0.001255	1	0.003424	0.03194	1	1	DAB2IP
1454	Pubmed	20448266:gr	Comparative effects of microtubules disruption on glucocorticoid receptor functions in proliferating and quiescent cells.	GeneRIF	0.001255	1	0.003424	0.03194	1	1	NR3C1
1455	Pubmed	25687413	Effects of the Social Environment and Stress on Glucocorticoid Receptor Gene Methylation: A Systematic Review.	Pubmed	0.001255	1	0.003424	0.03194	1	1	NR3C1
1456	Pubmed	12734675:gr	Prolonged treatment with imatinib mesylate in patients with advanced chronic myeloid leukemia causes a reduction of bcr/abl mRNA levels independent of cytogenetic response.	GeneRIF	0.001255	1	0.003424	0.03194	1	1	BCR
1457	Pubmed	12351702:gr	Nuclear export of glucocorticoid receptor is enhanced by c-Jun N-terminal kinase-mediated phosphorylation.	GeneRIF	0.001255	1	0.003424	0.03194	1	1	NR3C1
1458	Pubmed	19429432	High resolution melting (HRM) analysis for the detection of ER22/23EK, BclI, and N363S polymorphisms of the glucocorticoid receptor gene.	Pubmed	0.001255	1	0.003424	0.03194	1	1	NR3C1
1459	Pubmed	16076899	Invasion of endothelial cells by Neisseria meningitidis requires cortactin recruitment by a phosphoinositide-3-kinase/Rac1 signalling pathway triggered by the lipo-oligosaccharide.	Pubmed	0.001255	1	0.003424	0.03194	1	1	CTTN
1460	Pubmed	21742609:gr	The glucocorticoid receptor and its expression in the anterior pituitary and the adrenal cortex: a source of variation in hypothalamic-pituitary-adrenal axis function; implications for pituitary and adrenal tumors.	GeneRIF	0.001255	1	0.003424	0.03194	1	1	NR3C1
1461	Pubmed	23123359	Phosphorylation of leukocyte glucocorticoid receptor in patients with current episode of major depressive disorder.	Pubmed	0.001255	1	0.003424	0.03194	1	1	NR3C1
1462	Pubmed	9823470	Characterization of the EMS1 gene and its product, human Cortactin.	Pubmed	0.001255	1	0.003424	0.03194	1	1	CTTN
1463	Pubmed	9244446	Localization of the gene encoding the Ran-binding protein RanBP2 to human chromosome 2q11-q13 by fluorescence in situ hybridization.	Pubmed	0.001255	1	0.003424	0.03194	1	1	RANBP2
1464	Pubmed	19065144	Genome-wide association for major depressive disorder: a possible role for the presynaptic protein piccolo.	Pubmed	0.001255	1	0.003424	0.03194	1	1	PCLO
1465	Pubmed	8622703	Inhibition of Bcr serine kinase by tyrosine phosphorylation.	Pubmed	0.001255	1	0.003424	0.03194	1	1	BCR
1466	Pubmed	23222642	The structural basis of direct glucocorticoid-mediated transrepression.	Pubmed	0.001255	1	0.003424	0.03194	1	1	NR3C1
1467	Pubmed	16452644:gr	Manganese-enhanced MRI reveals structural and functional changes in the cortex of Bassoon mutant mice.	GeneRIF	0.001255	1	0.003424	0.03194	1	1	BSN
1468	Pubmed	17934518	Kinase domain mutants of Bcr enhance Bcr-Abl oncogenic effects.	Pubmed	0.001255	1	0.003424	0.03194	1	1	BCR
1469	Pubmed	24661442	Lower methylation of glucocorticoid receptor gene promoter 1F in peripheral blood of veterans with posttraumatic stress disorder.	Pubmed	0.001255	1	0.003424	0.03194	1	1	NR3C1
1470	Pubmed	16858776:gr	A unique subpopulation of Tbr1-expressing deep layer neurons in the developing cerebral cortex.	GeneRIF	0.001255	1	0.003424	0.03194	1	1	TBR1
1471	Pubmed	12114309	Involvement of the glucocorticoid receptor in the pathogenesis of rheumatoid arthritis.	Pubmed	0.001255	1	0.003424	0.03194	1	1	NR3C1
1472	Pubmed	22235331:gr	Impaired CK1 delta activity attenuates SV40-induced cellular transformation in vitro and mouse mammary carcinogenesis in vivo.	GeneRIF	0.001255	1	0.003424	0.03194	1	1	CSNK1D
1473	Pubmed	9761932	Crystallographic studies of casein kinase I delta toward a structural understanding of auto-inhibition.	Pubmed	0.001255	1	0.003424	0.03194	1	1	CSNK1D
1474	Pubmed	15652747	Tankyrase 1 as a target for telomere-directed molecular cancer therapeutics.	Pubmed	0.001255	1	0.003424	0.03194	1	1	TNKS1BP1
1475	Pubmed	23056290:gr	Association study of gene LPP in women with polycystic ovary syndrome.	GeneRIF	0.001255	1	0.003424	0.03194	1	1	LPP
1476	Pubmed	12430185:gr	Substitution of arginine for cysteine 643 of the glucocorticoid receptor reduces its steroid-binding affinity and transcriptional activity.	GeneRIF	0.001255	1	0.003424	0.03194	1	1	NR3C1
1477	Pubmed	25951242	Glucocorticoid receptor gene methylation and HPA-axis regulation in adolescents. The TRAILS study.	Pubmed	0.001255	1	0.003424	0.03194	1	1	NR3C1
1478	Pubmed	11161704	Catalytic activity of protein kinase CK1 delta (casein kinase 1delta) is essential for its normal subcellular localization.	Pubmed	0.001255	1	0.003424	0.03194	1	1	CSNK1D
1479	Pubmed	20712049	Glucocorticoid receptor gene haplotype structure and steroid therapy outcome in IBD patients.	Pubmed	0.001255	1	0.003424	0.03194	1	1	NR3C1
1480	Pubmed	15611350	Glucocorticoid receptor subunit expression in adenotonsillar tissue of children with obstructive sleep apnea.	Pubmed	0.001255	1	0.003424	0.03194	1	1	NR3C1
1481	Pubmed	21300871:gr	Corepressor SMRT promotes oxidative phosphorylation in adipose tissue and protects against diet-induced obesity and insulin resistance.	GeneRIF	0.001255	1	0.003424	0.03194	1	1	NCOR2
1482	Pubmed	12925758:gr	Cortactin tyrosine phosphorylation requires Rac1 activity and association with the cortical actin cytoskeleton.	GeneRIF	0.001255	1	0.003424	0.03194	1	1	CTTN
1483	Pubmed	17951535	Role of glucocorticoid receptor and CCAAT/enhancer-binding protein alpha in the feed-forward induction of 11beta-hydroxysteroid dehydrogenase type 1 expression by cortisol in human amnion fibroblasts.	Pubmed	0.001255	1	0.003424	0.03194	1	1	NR3C1
1484	Pubmed	9730620	Assignment of the ZYX gene for the LIM protein zyxin to human chromosome bands 7q34-->q35 by in situ hybridization.	Pubmed	0.001255	1	0.003424	0.03194	1	1	ZYX
1485	Pubmed	11983486:gr	Glucocorticoid receptor binding in twin pairs is affected by shared environment but not by shared genes.	GeneRIF	0.001255	1	0.003424	0.03194	1	1	NR3C1
1486	Pubmed	16636127:gr	Overrepresentation of the N363S variant of the glucocorticoid receptor gene in patients with bilateral adrenal incidentalomas.	GeneRIF	0.001255	1	0.003424	0.03194	1	1	NR3C1
1487	Pubmed	11689055	HIV-1 Vpr transactivates LTR-directed expression through sequences present within -278 to -176 and increases virus replication in vitro.	Pubmed	0.001255	1	0.003424	0.03194	1	1	NR3C1
1488	Pubmed	20301363	Spinocerebellar Ataxia Type 1	Pubmed	0.001255	1	0.003424	0.03194	1	1	ATXN1
1489	Pubmed	17682054:gr	Selective regulation of bone cell apoptosis by translational isoforms of the glucocorticoid receptor.	GeneRIF	0.001255	1	0.003424	0.03194	1	1	NR3C1
1490	Pubmed	11160357	Psoriatic arthritis joint fluids are characterized by CD8 and CD4 T cell clonal expansions appear antigen driven.	Pubmed	0.001255	1	0.003424	0.03194	1	1	MLIP
1491	Pubmed	27323143	Correlation between polymorphisms in the glucocorticoid receptor gene NR3C1 and susceptibility to asthma in a Chinese population from the Henan Province.	Pubmed	0.001255	1	0.003424	0.03194	1	1	NR3C1
1492	Pubmed	22576662:gr	Thyroid hormone receptors promote metastasis of human hepatoma cells via regulation of TRAIL.	GeneRIF	0.001255	1	0.003424	0.03194	1	1	NCOR2
1493	Pubmed	20440229:gr	Glucocorticoid receptor gene polymorphisms in Italian patients with eating disorders and obesity.	GeneRIF	0.001255	1	0.003424	0.03194	1	1	NR3C1
1494	Pubmed	22295073	Childhood adversity and epigenetic modulation of the leukocyte glucocorticoid receptor: preliminary findings in healthy adults.	Pubmed	0.001255	1	0.003424	0.03194	1	1	NR3C1
1495	Pubmed	23559015	Reticulon1-C modulates protein disulphide isomerase function.	Pubmed	0.001255	1	0.003424	0.03194	1	1	RTN1
1496	Pubmed	23963647	Glucocorticoid receptor antagonist and siRNA prevent senescence of human bone marrow mesenchymal stromal cells in vitro.	Pubmed	0.001255	1	0.003424	0.03194	1	1	NR3C1
1497	Pubmed	22217474:gr	Synaptopodin and the spine apparatus organelle-regulators of different forms of synaptic plasticity?	GeneRIF	0.001255	1	0.003424	0.03194	1	1	SYNPO
1498	Pubmed	15212141:gr	A mutation of the glucocorticoid receptor gene in patients with systemic lupus erythematosus.	GeneRIF	0.001255	1	0.003424	0.03194	1	1	NR3C1
1499	Pubmed	20708685:gr	Characterization of gene expression induced by RTN-1C in human neuroblastoma cells and in mouse brain.	GeneRIF	0.001255	1	0.003424	0.03194	1	1	RTN1
1500	Pubmed	14764763	Common polymorphisms in the glucocorticoid receptor gene are associated with adrenocortical responses to psychosocial stress.	Pubmed	0.001255	1	0.003424	0.03194	1	1	NR3C1
1501	Pubmed	17548467:gr	Nerve growth factor stimulates the concentration of TrkA within lipid rafts and extracellular signal-regulated kinase activation through c-Cbl-associated protein.	GeneRIF	0.001255	1	0.003424	0.03194	1	1	SORBS1
1502	Pubmed	1657398	The BCR gene encodes a novel serine/threonine kinase activity within a single exon.	Pubmed	0.001255	1	0.003424	0.03194	1	1	BCR
1503	Pubmed	11990451:gr	Molecular cloning and characterization of the mouse reticulon 3 cDNA.	GeneRIF	0.001255	1	0.003424	0.03194	1	1	RTN3
1504	Pubmed	20308989	Dynamic molecular and anatomical changes in the glucocorticoid receptor in human cortical development.	Pubmed	0.001255	1	0.003424	0.03194	1	1	NR3C1
1505	Pubmed	16725041:gr	Meta-analysis on the effect of the N363S polymorphism of the glucocorticoid receptor gene (GRL) on human obesity.	GeneRIF	0.001255	1	0.003424	0.03194	1	1	NR3C1
1506	Pubmed	12351458	A polymorphism in the glucocorticoid receptor gene, which decreases sensitivity to glucocorticoids in vivo, is associated with low insulin and cholesterol levels.	Pubmed	0.001255	1	0.003424	0.03194	1	1	NR3C1
1507	Pubmed	12864802	The N363S polymorphism in the glucocorticoid receptor gene is associated with overweight in subjects with type 2 diabetes mellitus.	Pubmed	0.001255	1	0.003424	0.03194	1	1	NR3C1
1508	Pubmed	26028032	LPP inhibits collective cell migration during lung cancer dissemination.	Pubmed	0.001255	1	0.003424	0.03194	1	1	LPP
1509	Pubmed	18809762:gr	BCR-ABL fusion transcript types and levels and their interaction with secondary genetic changes in determining the phenotype of Philadelphia chromosome-positive leukemias.	GeneRIF	0.001255	1	0.003424	0.03194	1	1	BCR
1510	Pubmed	17935973:gr	Identification of novel glucocorticoid receptor-regulated genes involved in epidermal homeostasis and hair follicle differentiation.	GeneRIF	0.001255	1	0.003424	0.03194	1	1	NR3C1
1511	Pubmed	18354488	Characterization of BCR-ABL deletion mutants from patients with chronic myeloid leukemia.	Pubmed	0.001255	1	0.003424	0.03194	1	1	BCR
1512	Pubmed	22951731:gr	Epidermal inactivation of the glucocorticoid receptor triggers skin barrier defects and cutaneous inflammation.	GeneRIF	0.001255	1	0.003424	0.03194	1	1	NR3C1
1513	Pubmed	17438138:gr	Proteasome activity modulates chromatin modifications and RNA polymerase II phosphorylation to enhance glucocorticoid receptor-mediated transcription.	GeneRIF	0.001255	1	0.003424	0.03194	1	1	NR3C1
1514	Pubmed	19211926	skNAC (skeletal Naca), a muscle-specific isoform of Naca (nascent polypeptide-associated complex alpha), is required for myofibril organization.	Pubmed	0.001255	1	0.003424	0.03194	1	1	NACA
1515	Pubmed	15755863	The human glucocorticoid receptor (GR) isoform {beta} differentially suppresses GR{alpha}-induced transactivation stimulated by synthetic glucocorticoids.	Pubmed	0.001255	1	0.003424	0.03194	1	1	NR3C1
1516	Pubmed	9482670	Nuclear receptor-binding sites of coactivators glucocorticoid receptor interacting protein 1 (GRIP1) and steroid receptor coactivator 1 (SRC-1): multiple motifs with different binding specificities.	Pubmed	0.001255	1	0.003424	0.03194	1	1	NR3C1
1517	Pubmed	23196783:gr	Glucocorticoid receptor and molecular chaperones in the pathogenesis of adrenal incidentalomas: potential role of reduced sensitivity to glucocorticoids.	GeneRIF	0.001255	1	0.003424	0.03194	1	1	NR3C1
1518	Pubmed	21945289:gr	Hippocampal GR expression is increased in elderly depressed females.	GeneRIF	0.001255	1	0.003424	0.03194	1	1	NR3C1
1519	Pubmed	25950743	Genome-Wide Association Study of HIV-Related Lipoatrophy in Thai Patients: Association of a DLGAP1 Polymorphism with Fat Loss.	Pubmed	0.001255	1	0.003424	0.03194	1	1	DLGAP1
1520	Pubmed	18579729:gr	Myocyte enhancer factor 2C as a neurogenic and antiapoptotic transcription factor in murine embryonic stem cells.	GeneRIF	0.001255	1	0.003424	0.03194	1	1	MEF2C
1521	Pubmed	11589680	Characterization of two novel mutations in the glucocorticoid receptor gene in patients with primary cortisol resistance.	Pubmed	0.001255	1	0.003424	0.03194	1	1	NR3C1
1522	Pubmed	25823659	Cytoplasmic accumulation of NCoR in malignant melanoma: consequences of altered gene repression and prognostic significance.	Pubmed	0.001255	1	0.003424	0.03194	1	1	NCOR1
1523	Pubmed	16280034:gr	Cortactin overexpression results in sustained epidermal growth factor receptor signaling by preventing ligand-induced receptor degradation in human carcinoma cells.	GeneRIF	0.001255	1	0.003424	0.03194	1	1	CTTN
1524	Pubmed	12763072:gr	Deletion of the N-terminus of murine map2 by gene targeting disrupts hippocampal ca1 neuron architecture and alters contextual memory.	GeneRIF	0.001255	1	0.003424	0.03194	1	1	MAP2
1525	Pubmed	23307810:gr	Incoherent feed-forward regulatory logic underpinning glucocorticoid receptor action.	GeneRIF	0.001255	1	0.003424	0.03194	1	1	NR3C1
1526	Pubmed	16631477:gr	A Ph-negative chronic myeloid leukemia with a complex BCR/ABL rearrangement and a t(6;9)(p21;q34.1).	GeneRIF	0.001255	1	0.003424	0.03194	1	1	BCR
1527	Pubmed	18429956:gr	Activity of a novel Aurora kinase inhibitor against the T315I mutant form of BCR-ABL: in vitro and in vivo studies.	GeneRIF	0.001255	1	0.003424	0.03194	1	1	BCR
1528	Pubmed	25104270	Polymorphisms in NR3C1 gene associated with risk of metabolic syndrome in a Chinese population.	Pubmed	0.001255	1	0.003424	0.03194	1	1	NR3C1
1529	Pubmed	16494625	Identification of transcriptional targets associated with the expression of p210 Bcr-Abl.	Pubmed	0.001255	1	0.003424	0.03194	1	1	BCR
1530	Pubmed	17090304:gr	BCR and its mutants, the reciprocal t(9;22)-associated ABL/BCR fusion proteins, differentially regulate the cytoskeleton and cell motility.	GeneRIF	0.001255	1	0.003424	0.03194	1	1	BCR
1531	Pubmed	11971959:gr	ATP-dependent mobilization of the glucocorticoid receptor during chromatin remodeling.	GeneRIF	0.001255	1	0.003424	0.03194	1	1	NR3C1
1533	Pubmed	6261922	Hormone production by cultures of small-cell carcinoma of the lung.	Pubmed	0.001255	1	0.003424	0.03194	1	1	NR3C1
1534	Pubmed	15300237	Altered SMRT levels disrupt vitamin D3 receptor signalling in prostate cancer cells.	Pubmed	0.001255	1	0.003424	0.03194	1	1	NCOR2
1535	Pubmed	16457155:gr	Upregulation and overexpression of DVL1, the human counterpart of the Drosophila dishevelled gene, in prostate cancer.	GeneRIF	0.001255	1	0.003424	0.03194	1	1	DVL1
1536	Pubmed	19052228:gr	The nuclear corepressor, NCoR, regulates thyroid hormone action in vivo.	GeneRIF	0.001255	1	0.003424	0.03194	1	1	NCOR1
1537	Pubmed	24632837	Skeletal muscle perilipin 3 and coatomer proteins are increased following exercise and are associated with fat oxidation.	Pubmed	0.001255	1	0.003424	0.03194	1	1	PLIN3
1538	Pubmed	1469072	Glucocorticoid regulation of alkaline phosphatase, osteocalcin, and proto-oncogenes in normal human osteoblast-like cells.	Pubmed	0.001255	1	0.003424	0.03194	1	1	NR3C1
1539	Pubmed	26586132	Yeast reveals similar molecular mechanisms underlying alpha- and beta-synuclein toxicity.	Pubmed	0.001255	1	0.003424	0.03194	1	1	SNCB
1541	Pubmed	11711676:gr	Lack of acrosome formation in Hrb-deficient mice.	GeneRIF	0.001255	1	0.003424	0.03194	1	1	AGFG1
1542	Pubmed	8294038	Characterization of the transcripts encoding two isoforms of human microtubule-associated protein-2 (MAP-2).	Pubmed	0.001255	1	0.003424	0.03194	1	1	MAP2
1543	Pubmed	23056358:gr	Dab2ip regulates neuronal migration and neurite outgrowth in the developing neocortex.	GeneRIF	0.001255	1	0.003424	0.03194	1	1	DAB2IP
1544	Pubmed	11571596:gr	Interactions among the glucocorticoid receptor, lipoprotein lipase and adrenergic receptor genes and abdominal fat in the Québec Family Study.	GeneRIF	0.001255	1	0.003424	0.03194	1	1	NR3C1
1545	Pubmed	15919839	The N363S polymorphism of the glucocorticoid receptor and metabolic syndrome factors in men.	Pubmed	0.001255	1	0.003424	0.03194	1	1	NR3C1
1546	Pubmed	19668229	Acetylation of RTN-1C regulates the induction of ER stress by the inhibition of HDAC activity in neuroectodermal tumors.	Pubmed	0.001255	1	0.003424	0.03194	1	1	RTN1
1547	Pubmed	19782477	Differential expression of glucocorticoid receptor transcripts in major depressive disorder is not epigenetically programmed.	Pubmed	0.001255	1	0.003424	0.03194	1	1	NR3C1
1548	Pubmed	19065144:gr	Genome-wide association for major depressive disorder: a possible role for the presynaptic protein piccolo.	GeneRIF	0.001255	1	0.003424	0.03194	1	1	PCLO
1549	Pubmed	21742609	The glucocorticoid receptor and its expression in the anterior pituitary and the adrenal cortex: a source of variation in hypothalamic-pituitary-adrenal axis function; implications for pituitary and adrenal tumors.	Pubmed	0.001255	1	0.003424	0.03194	1	1	NR3C1
1550	Pubmed	21360639	MicroRNA-16 targets zyxin and promotes cell motility in human laryngeal carcinoma cell line HEp-2.	Pubmed	0.001255	1	0.003424	0.03194	1	1	ZYX
1551	Pubmed	18343955	Response to prednisone in relation to NR3C1 intron B polymorphisms in childhood nephrotic syndrome.	Pubmed	0.001255	1	0.003424	0.03194	1	1	NR3C1
1552	Pubmed	20850457:gr	Enhancing the stability and solubility of the glucocorticoid receptor ligand-binding domain by high-throughput library screening.	GeneRIF	0.001255	1	0.003424	0.03194	1	1	NR3C1
1553	Pubmed	24334606	Fine mapping of the celiac disease-associated LPP locus reveals a potential functional variant.	Pubmed	0.001255	1	0.003424	0.03194	1	1	LPP
1554	Pubmed	21527501:gr	Differential regulation and function of 5'-untranslated GR-exon 1 transcripts.	GeneRIF	0.001255	1	0.003424	0.03194	1	1	NR3C1
1555	Pubmed	26564738	Absence of DAB2IP promotes cancer stem cell like signatures and indicates poor survival outcome in colorectal cancer.	Pubmed	0.001255	1	0.003424	0.03194	1	1	DAB2IP
1556	Pubmed	15386433:gr	Aberrant promoter methylation of human DAB2 interactive protein (hDAB2IP) gene in lung cancers.	GeneRIF	0.001255	1	0.003424	0.03194	1	1	DAB2IP
1557	Pubmed	19286631:gr	TIP47, a lipid cargo protein involved in macrophage triglyceride metabolism.	GeneRIF	0.001255	1	0.003424	0.03194	1	1	PLIN3
1558	Pubmed	15146346:gr	Microtubule-associated protein-2 immunoreactivity: a useful tool in the differential diagnosis of low-grade neuroepithelial tumors.	GeneRIF	0.001255	1	0.003424	0.03194	1	1	MAP2
1559	Pubmed	22174376	Complex human glucocorticoid receptor dim mutations define glucocorticoid induced apoptotic resistance in bone cells.	Pubmed	0.001255	1	0.003424	0.03194	1	1	NR3C1
1560	Pubmed	16083972:gr	The impact of glucocorticoid receptor gene polymorphisms on glucocorticoid sensitivity is outweighted in patients with multiple sclerosis.	GeneRIF	0.001255	1	0.003424	0.03194	1	1	NR3C1
1561	Pubmed	19450611:gr	Hypoxia down-regulates glucocorticoid receptor alpha and attenuates the anti-inflammatory actions of dexamethasone in human alveolar epithelial A549 cells.	GeneRIF	0.001255	1	0.003424	0.03194	1	1	NR3C1
1562	Pubmed	19940520	Working memory performance is associated with common glucocorticoid receptor gene polymorphisms.	Pubmed	0.001255	1	0.003424	0.03194	1	1	NR3C1
1563	Pubmed	11932321	Female pseudohermaphroditism caused by a novel homozygous missense mutation of the GR gene.	Pubmed	0.001255	1	0.003424	0.03194	1	1	NR3C1
1564	Pubmed	16725041	Meta-analysis on the effect of the N363S polymorphism of the glucocorticoid receptor gene (GRL) on human obesity.	Pubmed	0.001255	1	0.003424	0.03194	1	1	NR3C1
1565	Pubmed	16855182:gr	Association of glucocorticoid receptor polymorphism A3669G in exon 9beta with reduced central adiposity in women.	GeneRIF	0.001255	1	0.003424	0.03194	1	1	NR3C1
1566	Pubmed	19435830	Human glucocorticoid receptor alpha gene (NR3C1) pharmacogenomics: gene resequencing and functional genomics.	Pubmed	0.001255	1	0.003424	0.03194	1	1	NR3C1
1567	Pubmed	19336230	Overrepresentation of BclI polymorphism of the glucocorticoid receptor gene in pregnant women with HELLP syndrome.	Pubmed	0.001255	1	0.003424	0.03194	1	1	NR3C1
1568	Pubmed	17003132:gr	Tail-interacting protein TIP47 is a connector between Gag and Env and is required for Env incorporation into HIV-1 virions.	GeneRIF	0.001255	1	0.003424	0.03194	1	1	PLIN3
1569	Pubmed	18396779:gr	Changes of glucocorticoid receptor expression in the nasal polyps of patients with chronic sinusitis following treatment with glucocorticoid.	GeneRIF	0.001255	1	0.003424	0.03194	1	1	NR3C1
1570	Pubmed	19668229:gr	Acetylation of RTN-1C regulates the induction of ER stress by the inhibition of HDAC activity in neuroectodermal tumors.	GeneRIF	0.001255	1	0.003424	0.03194	1	1	RTN1
1571	Pubmed	18520591:gr	Sequence variants in host cell factor C1 are associated with Ménière's disease.	GeneRIF	0.001255	1	0.003424	0.03194	1	1	HCFC1
1572	Pubmed	20525877:gr	Functional anatomy of the murine sinus node: high-resolution optical mapping of ankyrin-B heterozygous mice.	GeneRIF	0.001255	1	0.003424	0.03194	1	1	ANK2
1573	Pubmed	21895409:gr	Use of direct sequencing for detection of mutations in the BCR-ABL kinase domain in Slovak patients with chronic myeloid leukemia.	GeneRIF	0.001255	1	0.003424	0.03194	1	1	BCR
1574	Pubmed	16257389:gr	Reduced expression of kinase-associated phosphatase in cortical dendrites of MAP2-deficient mice.	GeneRIF	0.001255	1	0.003424	0.03194	1	1	MAP2
1575	Pubmed	11673782:gr	The Asn363Ser variant of the glucocorticoid receptor gene is not associated with obesity or weight gain in Danish men.	GeneRIF	0.001255	1	0.003424	0.03194	1	1	NR3C1
1576	Pubmed	23317202	Five most common prognostically important fusion oncogenes are detected in the majority of Pakistani pediatric acute lymphoblastic leukemia patients and are strongly associated with disease biology and treatment outcome.	Pubmed	0.001255	1	0.003424	0.03194	1	1	BCR
1577	Pubmed	15200950	A switch in mitotic histone H4 lysine 20 methylation status is linked to M phase defects upon loss of HCF-1.	Pubmed	0.001255	1	0.003424	0.03194	1	1	HCFC1
1578	Pubmed	17535992:gr	Molecular evidence for a link between the N363S glucocorticoid receptor polymorphism and altered gene expression.	GeneRIF	0.001255	1	0.003424	0.03194	1	1	NR3C1
1579	Pubmed	24551190	Genome-wide gene expression profile analyses identify CTTN as a potential prognostic marker in esophageal cancer.	Pubmed	0.001255	1	0.003424	0.03194	1	1	CTTN
1580	Pubmed	8288028	Localization of the glucocorticoid receptor in rat liver cells: evidence for plasma membrane bound receptor.	Pubmed	0.001255	1	0.003424	0.03194	1	1	NR3C1
1581	Pubmed	8288125	The Drosophila segment polarity gene dishevelled encodes a novel protein required for response to the wingless signal.	Pubmed	0.001255	1	0.003424	0.03194	1	1	DVL1
1582	Pubmed	12077142:gr	Functional conservation for lipid storage droplet association among Perilipin, ADRP, and TIP47 (PAT)-related proteins in mammals, Drosophila, and Dictyostelium.	GeneRIF	0.001255	1	0.003424	0.03194	1	1	PLIN3
1583	Pubmed	26327302	Maternal psychosocial stress during pregnancy alters the epigenetic signature of the glucocorticoid receptor gene promoter in their offspring: a meta-analysis.	Pubmed	0.001255	1	0.003424	0.03194	1	1	NR3C1
1584	Pubmed	17168522:gr	An ent-kaurene that inhibits mitotic chromosome movement and binds the kinetochore protein ran-binding protein 2.	GeneRIF	0.001255	1	0.003424	0.03194	1	1	RANBP2
1585	Pubmed	23045687	HCF-1 self-association via an interdigitated Fn3 structure facilitates transcriptional regulatory complex formation.	Pubmed	0.001255	1	0.003424	0.03194	1	1	HCFC1
1586	Pubmed	16497448	Evolutionary scenario for acquisition of CAG repeats in human SCA1 gene.	Pubmed	0.001255	1	0.003424	0.03194	1	1	ATXN1
1587	Pubmed	18595687	Association between birth weight in preterm neonates and the BclI polymorphism of the glucocorticoid receptor gene.	Pubmed	0.001255	1	0.003424	0.03194	1	1	NR3C1
1588	Pubmed	16264277	Detection of single nucleotide insertion of BCR/ABL region in imatinib-resistant human myelogenous leukemia SR-1 cells.	Pubmed	0.001255	1	0.003424	0.03194	1	1	BCR
1589	Pubmed	11673782	The Asn363Ser variant of the glucocorticoid receptor gene is not associated with obesity or weight gain in Danish men.	Pubmed	0.001255	1	0.003424	0.03194	1	1	NR3C1
1590	Pubmed	10887960	Localization of glucocorticoid hormone receptors in mitochondria of human cells.	Pubmed	0.001255	1	0.003424	0.03194	1	1	NR3C1
1591	Pubmed	16937268:gr	Critical role of cortactin in actin ring formation and osteoclastic bone resorption.	GeneRIF	0.001255	1	0.003424	0.03194	1	1	CTTN
1592	Pubmed	26962801	Genetic Variation in the Human SORBS1 Gene is Associated With Blood Pressure Regulation and Age at Onset of Hypertension: A SAPPHIRe Cohort Study.	Pubmed	0.001255	1	0.003424	0.03194	1	1	SORBS1
1593	Pubmed	21664385	Glucocorticoids induce mitochondrial gene transcription in HepG2 cells: role of the mitochondrial glucocorticoid receptor.	Pubmed	0.001255	1	0.003424	0.03194	1	1	NR3C1
1594	Pubmed	21118996:gr	Homodimerization of Nemo-like kinase is essential for activation and nuclear localization.	GeneRIF	0.001255	1	0.003424	0.03194	1	1	NLK
1595	Pubmed	22772060	MK-0457, an Aurora kinase and BCR-ABL inhibitor, is active in patients with BCR-ABL T315I leukemia.	Pubmed	0.001255	1	0.003424	0.03194	1	1	BCR
1596	Pubmed	16849409:gr	A functional polymorphism in the glucocorticoid receptor gene and its relation to cardiovascular disease risk in familial hypercholesterolemia.	GeneRIF	0.001255	1	0.003424	0.03194	1	1	NR3C1
1597	Pubmed	22366879	Association study between glucocorticoid receptor gene polymorphisms and personality traits in healthy Japanese individuals.	Pubmed	0.001255	1	0.003424	0.03194	1	1	NR3C1
1598	Pubmed	21355046	MSUT2 is a determinant of susceptibility to tau neurotoxicity.	Pubmed	0.001255	1	0.003424	0.03194	1	1	ZC3H14
1599	Pubmed	16916793:gr	Transcriptional regulation of human MAP2 gene in melanoma: role of neuronal bHLH factors and Notch1 signaling.	GeneRIF	0.001255	1	0.003424	0.03194	1	1	MAP2
1600	Pubmed	12429846:gr	Clint: a novel clathrin-binding ENTH-domain protein at the Golgi.	GeneRIF	0.001255	1	0.003424	0.03194	1	1	CLINT1
1601	Pubmed	19336230:gr	Overrepresentation of BclI polymorphism of the glucocorticoid receptor gene in pregnant women with HELLP syndrome.	GeneRIF	0.001255	1	0.003424	0.03194	1	1	NR3C1
1602	Pubmed	24034896	Inflammatory myofibroblastic tumor with RANBP2 and ALK gene rearrangement: a report of two cases and literature review.	Pubmed	0.001255	1	0.003424	0.03194	1	1	RANBP2
1603	Pubmed	17438138	Proteasome activity modulates chromatin modifications and RNA polymerase II phosphorylation to enhance glucocorticoid receptor-mediated transcription.	Pubmed	0.001255	1	0.003424	0.03194	1	1	NR3C1
1604	Pubmed	16319314:gr	Expression of spinal NMDA receptor and PKCgamma after chronic morphine is regulated by spinal glucocorticoid receptor.	GeneRIF	0.001255	1	0.003424	0.03194	1	1	NR3C1
1605	Pubmed	25209525	Overexpression of the skNAC gene in human rhabdomyosarcoma cells enhances their differentiation potential and inhibits tumor cell growth and spreading.	Pubmed	0.001255	1	0.003424	0.03194	1	1	NACA
1606	Pubmed	22406428:gr	Ankyrin-B reduction enhances Ca spark-mediated SR Ca release promoting cardiac myocyte arrhythmic activity.	GeneRIF	0.001255	1	0.003424	0.03194	1	1	ANK2
1607	Pubmed	12920235	Identification of a novel glucocorticoid receptor mutation in budesonide-resistant human bronchial epithelial cells.	Pubmed	0.001255	1	0.003424	0.03194	1	1	NR3C1
1608	Pubmed	22291976	Upregulation of nuclear factor-related kappa B suggests a disorder of transcriptional regulation in minimal change nephrotic syndrome.	Pubmed	0.001255	1	0.003424	0.03194	1	1	NFRKB
1609	Pubmed	26499327	Prognostic significance of Traf2- and Nck- interacting kinase (TNIK) in colorectal cancer.	Pubmed	0.001255	1	0.003424	0.03194	1	1	TNIK
1610	Pubmed	20170710	Glucocorticoid receptor knock down reveals a similar apoptotic threshold but differing gene regulation patterns in T-cell and pre-B-cell acute lymphoblastic leukemia.	Pubmed	0.001255	1	0.003424	0.03194	1	1	NR3C1
1611	Pubmed	21285371:gr	TBR1 directly represses Fezf2 to control the laminar origin and development of the corticospinal tract.	GeneRIF	0.001255	1	0.003424	0.03194	1	1	TBR1
1612	Pubmed	15793701:gr	The Epsin 4 gene on chromosome 5q, which encodes the clathrin-associated protein enthoprotin, is involved in the genetic susceptibility to schizophrenia.	GeneRIF	0.001255	1	0.003424	0.03194	1	1	CLINT1
1613	Pubmed	16502579	Detection of BCR-ABL mutations and resistance to imatinib mesylate.	Pubmed	0.001255	1	0.003424	0.03194	1	1	BCR
1614	Pubmed	17875930:gr	Regulation of skeletal muscle sarcomere integrity and postnatal muscle function by Mef2c.	GeneRIF	0.001255	1	0.003424	0.03194	1	1	MEF2C
1615	Pubmed	17292556	Roles of cortactin in tumor pathogenesis.	Pubmed	0.001255	1	0.003424	0.03194	1	1	CTTN
1616	Pubmed	16680724:gr	MEF2C is required for the normal allocation of cells between the ventricular and sinoatrial precursors of the primary heart field.	GeneRIF	0.001255	1	0.003424	0.03194	1	1	MEF2C
1617	Pubmed	12840002:gr	A SANT motif in the SMRT corepressor interprets the histone code and promotes histone deacetylation.	GeneRIF	0.001255	1	0.003424	0.03194	1	1	NCOR2
1618	Pubmed	21912096	Primary generalized glucocorticoid resistance and hypersensitivity.	Pubmed	0.001255	1	0.003424	0.03194	1	1	NR3C1
1619	Pubmed	12877983:gr	Interaction of Disabled-1 and the GTPase activating protein Dab2IP in mouse brain.	GeneRIF	0.001255	1	0.003424	0.03194	1	1	DAB2IP
1620	Pubmed	22855579	Thalidomide in total therapy 2 overcomes inferior prognosis of myeloma with low expression of the glucocorticoid receptor gene NR3C1.	Pubmed	0.001255	1	0.003424	0.03194	1	1	NR3C1
1621	Pubmed	21109196:gr	Nuclear receptor corepressor SMRT regulates mitochondrial oxidative metabolism and mediates aging-related metabolic deterioration.	GeneRIF	0.001255	1	0.003424	0.03194	1	1	NCOR2
1622	Pubmed	22048965	Association of glucocorticoid receptor polymorphism A3669G with decreased risk of developing diabetes in patients with Cushing's syndrome.	Pubmed	0.001255	1	0.003424	0.03194	1	1	NR3C1
1623	Pubmed	15716063	A novel isoform of Cbl-associated protein that binds protein kinase A.	Pubmed	0.001255	1	0.003424	0.03194	1	1	SORBS1
1624	Pubmed	11435691	Genomic organization and refined mapping of the human nuclear corepressor 2 (NCOR2)/ silencing mediator of retinoid and thyroid hormone receptor (SMRT) gene on chromosome 12q24.3.	Pubmed	0.001255	1	0.003424	0.03194	1	1	NCOR2
1625	Pubmed	16806572:gr	Glucocorticoid receptor expression in advanced non-small cell lung cancer: clinicopathological correlation and in vitro effect of glucocorticoid on cell growth and chemosensitivity.	GeneRIF	0.001255	1	0.003424	0.03194	1	1	NR3C1
1626	Pubmed	19146914	Glucocorticoid receptor plays an indispensable role in mineralocorticoid receptor-dependent transcription in GR-deficient BE(2)C and T84 cells in vitro.	Pubmed	0.001255	1	0.003424	0.03194	1	1	NR3C1
1627	Pubmed	16442522	Co-localization of cortactin and phosphotyrosine identifies active invadopodia in human breast cancer cells.	Pubmed	0.001255	1	0.003424	0.03194	1	1	CTTN
1629	Pubmed	19030997:gr	Phosphorylation-induced changes in backbone dynamics of the dematin headpiece C-terminal domain.	GeneRIF	0.001255	1	0.003424	0.03194	1	1	DMTN
1630	Pubmed	14604896	Specific induction of the high-molecular-weight microtubule-associated protein 2 (hmw-MAP2) by betel quid extract in cultured oral keratinocytes: clinical implications in betel quid-associated oral squamous cell carcinoma (OSCC).	Pubmed	0.001255	1	0.003424	0.03194	1	1	MAP2
1631	Pubmed	21360639:gr	MicroRNA-16 targets zyxin and promotes cell motility in human laryngeal carcinoma cell line HEp-2.	GeneRIF	0.001255	1	0.003424	0.03194	1	1	ZYX
1632	Pubmed	16615046	Correlation between glucocorticoid receptor binding parameters, blood pressure, and body mass index in a healthy human population.	Pubmed	0.001255	1	0.003424	0.03194	1	1	NR3C1
1633	Pubmed	18931703	Aggressiveness of HNSCC tumors depends on expression levels of cortactin, a gene in the 11q13 amplicon.	Pubmed	0.001255	1	0.003424	0.03194	1	1	CTTN
1634	Pubmed	18073375:gr	Two genome-wide association studies of aggressive prostate cancer implicate putative prostate tumor suppressor gene DAB2IP.	GeneRIF	0.001255	1	0.003424	0.03194	1	1	DAB2IP
1635	Pubmed	26578561	Control of alternative end joining by the chromatin remodeler p400 ATPase.	Pubmed	0.001255	1	0.003424	0.03194	1	1	EP400
1636	Pubmed	8524399	Role of auxilin in uncoating clathrin-coated vesicles.	Pubmed	0.001255	1	0.003424	0.03194	1	1	DNAJC6
1637	Pubmed	11971959	ATP-dependent mobilization of the glucocorticoid receptor during chromatin remodeling.	Pubmed	0.001255	1	0.003424	0.03194	1	1	NR3C1
1639	Pubmed	17925862:gr	Ataxin-1 fusion partners alter polyQ lethality and aggregation.	GeneRIF	0.001255	1	0.003424	0.03194	1	1	ATXN1
1640	Pubmed	23001426	Refining the phenotype associated with MEF2C point mutations.	Pubmed	0.001255	1	0.003424	0.03194	1	1	MEF2C
1641	Pubmed	19942622:gr	The PCLO gene and depressive disorders: replication in a population-based study.	GeneRIF	0.001255	1	0.003424	0.03194	1	1	PCLO
1642	Pubmed	15253934:gr	Mef2c is a direct transcriptional target of ISL1 and GATA factors in the anterior heart field during mouse embryonic development.	GeneRIF	0.001255	1	0.003424	0.03194	1	1	MEF2C
1643	Pubmed	18474292	BCR expression is decreased in meningiomas showing loss of heterozygosity of 22q within a new minimal deletion region.	Pubmed	0.001255	1	0.003424	0.03194	1	1	BCR
1644	Pubmed	21355046:gr	MSUT2 is a determinant of susceptibility to tau neurotoxicity.	GeneRIF	0.001255	1	0.003424	0.03194	1	1	ZC3H14
1645	Pubmed	20220018:gr	Noninvasive detection of presymptomatic and progressive neurodegeneration in a mouse model of spinocerebellar ataxia type 1.	GeneRIF	0.001255	1	0.003424	0.03194	1	1	ATXN1
1646	Pubmed	17442162:gr	[Expression of glucocorticoid receptor alpha and beta mRNA in orbital tissues in thyroid associated ophthalmopathy].	GeneRIF	0.001255	1	0.003424	0.03194	1	1	NR3C1
1647	Pubmed	23045687:gr	HCF-1 self-association via an interdigitated Fn3 structure facilitates transcriptional regulatory complex formation.	GeneRIF	0.001255	1	0.003424	0.03194	1	1	HCFC1
1648	Pubmed	20170710:gr	Glucocorticoid receptor knock down reveals a similar apoptotic threshold but differing gene regulation patterns in T-cell and pre-B-cell acute lymphoblastic leukemia.	GeneRIF	0.001255	1	0.003424	0.03194	1	1	NR3C1
1649	Pubmed	19888328:gr	Transcriptional effects of glucocorticoid receptors in the dentate gyrus increase anxiety-related behaviors.	GeneRIF	0.001255	1	0.003424	0.03194	1	1	NR3C1
1650	Pubmed	8964517	Cloning and sequencing analysis of a human synapsin IIb-encoding brain cDNA.	Pubmed	0.001255	1	0.003424	0.03194	1	1	SYN2
1651	Pubmed	19217938:gr	Psychological stress suppresses innate IFN-gamma production via glucocorticoid receptor activation: reversal by the anxiolytic chlordiazepoxide.	GeneRIF	0.001255	1	0.003424	0.03194	1	1	NR3C1
1652	Pubmed	18246526	Glucocorticoid receptor gene polymorphisms in premenopausal women with major depression.	Pubmed	0.001255	1	0.003424	0.03194	1	1	NR3C1
1653	Pubmed	16621324:gr	Altered glucocorticoid receptor signaling cascade in lymphocytes of bipolar disorder patients.	GeneRIF	0.001255	1	0.003424	0.03194	1	1	NR3C1
1654	Pubmed	19005987:gr	Glucocorticoid receptor polymorphisms and intraocular pressure response to intravitreal triamcinolone acetonide.	GeneRIF	0.001255	1	0.003424	0.03194	1	1	NR3C1
1655	Pubmed	17003132	Tail-interacting protein TIP47 is a connector between Gag and Env and is required for Env incorporation into HIV-1 virions.	Pubmed	0.001255	1	0.003424	0.03194	1	1	PLIN3
1656	Pubmed	16457155	Upregulation and overexpression of DVL1, the human counterpart of the Drosophila dishevelled gene, in prostate cancer.	Pubmed	0.001255	1	0.003424	0.03194	1	1	DVL1
1657	Pubmed	22068557	Hypothalamic-pituitary-adrenocortical axis hypersensitivity and glucocorticoid receptor expression and function in women with polycystic ovary syndrome.	Pubmed	0.001255	1	0.003424	0.03194	1	1	NR3C1
1658	Pubmed	12760907	LPP, a LIM protein highly expressed in smooth muscle.	Pubmed	0.001255	1	0.003424	0.03194	1	1	LPP
1659	Pubmed	11996936	AUUUA motifs in the 3'UTR of human glucocorticoid receptor alpha and beta mRNA destabilize mRNA and decrease receptor protein expression.	Pubmed	0.001255	1	0.003424	0.03194	1	1	NR3C1
1660	Pubmed	22168621:gr	Low expression of DAB2IP contributes to malignant development and poor prognosis in hepatocellular carcinoma.	GeneRIF	0.001255	1	0.003424	0.03194	1	1	DAB2IP
1661	Pubmed	21633323	Variation in the glucocorticoid receptor gene (NR3C1) may be associated with corticosteroid dependency and resistance in children with Crohn's disease.	Pubmed	0.001255	1	0.003424	0.03194	1	1	NR3C1
1662	Pubmed	25817861	The Piccolo Intronic Single Nucleotide Polymorphism rs13438494 Regulates Dopamine and Serotonin Uptake and Shows Associations with Dependence-Like Behavior in Genomic Association Study.	Pubmed	0.001255	1	0.003424	0.03194	1	1	PCLO
1663	Pubmed	19435830:gr	Human glucocorticoid receptor alpha gene (NR3C1) pharmacogenomics: gene resequencing and functional genomics.	GeneRIF	0.001255	1	0.003424	0.03194	1	1	NR3C1
1664	Pubmed	25422592	Distinct, genome-wide, gene-specific selectivity patterns of four glucocorticoid receptor coregulators.	Pubmed	0.001255	1	0.003424	0.03194	1	1	NR3C1
1665	Pubmed	23196783	Glucocorticoid receptor and molecular chaperones in the pathogenesis of adrenal incidentalomas: potential role of reduced sensitivity to glucocorticoids.	Pubmed	0.001255	1	0.003424	0.03194	1	1	NR3C1
1666	Pubmed	17517920:gr	Conditional glucocorticoid receptor expression in the heart induces atrio-ventricular block.	GeneRIF	0.001255	1	0.003424	0.03194	1	1	NR3C1
1667	Pubmed	18231590:gr	Polyglutamine expansion accelerates the dynamics of ataxin-1 and does not result in aggregate formation.	GeneRIF	0.001255	1	0.003424	0.03194	1	1	ATXN1
1668	Pubmed	15276593	Association of the ER22/23EK polymorphism in the glucocorticoid receptor gene with survival and C-reactive protein levels in elderly men.	Pubmed	0.001255	1	0.003424	0.03194	1	1	NR3C1
1670	Pubmed	26910538	Six Novel Loci Associated with Circulating VEGF Levels Identified by a Meta-analysis of Genome-Wide Association Studies.	Pubmed	0.001255	1	0.003424	0.03194	1	1	JMJD1C
1671	Pubmed	12145329	The glucocorticoid receptor: coding a diversity of proteins and responses through a single gene.	Pubmed	0.001255	1	0.003424	0.03194	1	1	NR3C1
1672	Pubmed	22425674:gr	Chromatin remodeling during glucocorticoid receptor regulated transactivation.	GeneRIF	0.001255	1	0.003424	0.03194	1	1	NR3C1
1673	Pubmed	23630268:gr	Synaptopodin regulates denervation-induced homeostatic synaptic plasticity.	GeneRIF	0.001255	1	0.003424	0.03194	1	1	SYNPO
1674	Pubmed	16619302	Proteomic identification of glucocorticoid receptor interacting proteins.	Pubmed	0.001255	1	0.003424	0.03194	1	1	NR3C1
1675	Pubmed	24011988	An X-linked cobalamin disorder caused by mutations in transcriptional coregulator HCFC1.	Pubmed	0.001255	1	0.003424	0.03194	1	1	HCFC1
1676	Pubmed	21113676:gr	The Bcl I single nucleotide polymorphism of the human glucocorticoid receptor gene h-GR/NR3C1 promoter in patients with bronchial asthma: pilot study.	GeneRIF	0.001255	1	0.003424	0.03194	1	1	NR3C1
1677	Pubmed	17902051:gr	The prognostic significance of steroid receptor co-regulators in breast cancer: co-repressor NCOR2/SMRT is an independent indicator of poor outcome.	GeneRIF	0.001255	1	0.003424	0.03194	1	1	NCOR2
1678	Pubmed	19484926	[Expression of glucocorticoid receptors alpha and beta in mononuclear cells of peripheral blood in patients with glucocorticoid-induced ocular hypertension].	Pubmed	0.001255	1	0.003424	0.03194	1	1	NR3C1
1679	Pubmed	22900281:gr	Polyunsaturated fatty acids inhibit mouse hepatic glucocorticoid receptor activation in vitro.	GeneRIF	0.001255	1	0.003424	0.03194	1	1	NR3C1
1680	Pubmed	22078467:gr	Tyrosine phosphorylation of cortactin by the FAK-Src complex at focal adhesions regulates cell motility.	GeneRIF	0.001255	1	0.003424	0.03194	1	1	CTTN
1681	Pubmed	18827003:gr	A novel point mutation in the amino terminal domain of the human glucocorticoid receptor (hGR) gene enhancing hGR-mediated gene expression.	GeneRIF	0.001255	1	0.003424	0.03194	1	1	NR3C1
1682	Pubmed	16733791:gr	Actin cytoskeleton remodelling in the anterior pituitary folliculostellate cell line TtT/GF: participation of the actin-binding protein cortactin.	GeneRIF	0.001255	1	0.003424	0.03194	1	1	CTTN
1683	Pubmed	19146914:gr	Glucocorticoid receptor plays an indispensable role in mineralocorticoid receptor-dependent transcription in GR-deficient BE(2)C and T84 cells in vitro.	GeneRIF	0.001255	1	0.003424	0.03194	1	1	NR3C1
1684	Pubmed	14660664:gr	The NMR structure of dematin headpiece reveals a dynamic loop that is conformationally altered upon phosphorylation at a distal site.	GeneRIF	0.001255	1	0.003424	0.03194	1	1	DMTN
1685	Pubmed	12775713:gr	Specific binding of dehydroepiandrosterone to the N terminus of the microtubule-associated protein MAP2.	GeneRIF	0.001255	1	0.003424	0.03194	1	1	MAP2
1686	Pubmed	17343955:gr	Dissecting the functional domain requirements of cortactin in invadopodia formation.	GeneRIF	0.001255	1	0.003424	0.03194	1	1	CTTN
1687	Pubmed	23443536:gr	PI(4,5)P2 5-phosphatase A regulates PI3K/Akt signalling and has a tumour suppressive role in human melanoma.	GeneRIF	0.001255	1	0.003424	0.03194	1	1	INPP5J
1688	Pubmed	23391271	Further characterization of human glucocorticoid receptor mutants, R477H and G679S, associated with primary generalized glucocorticoid resistance.	Pubmed	0.001255	1	0.003424	0.03194	1	1	NR3C1
1689	Pubmed	22366879:gr	Association study between glucocorticoid receptor gene polymorphisms and personality traits in healthy Japanese individuals.	GeneRIF	0.001255	1	0.003424	0.03194	1	1	NR3C1
1690	Pubmed	25604087	Expression of DAB2IP in human trophoblast and its role in trophoblast invasion.	Pubmed	0.001255	1	0.003424	0.03194	1	1	DAB2IP
1691	Pubmed	22205345	New brain-specific beta-synuclein isoforms show expression ratio changes in Lewy body diseases.	Pubmed	0.001255	1	0.003424	0.03194	1	1	SNCB
1692	Pubmed	20335448	A novel point mutation in helix 10 of the human glucocorticoid receptor causes generalized glucocorticoid resistance by disrupting the structure of the ligand-binding domain.	Pubmed	0.001255	1	0.003424	0.03194	1	1	NR3C1
1693	Pubmed	23073785:gr	Single nucleotide polymorphisms of NR3C1 gene and recurrent depressive disorder in population of Poland.	GeneRIF	0.001255	1	0.003424	0.03194	1	1	NR3C1
1694	Pubmed	18536531:gr	Prenatal exposure to maternal depression, neonatal methylation of human glucocorticoid receptor gene (NR3C1) and infant cortisol stress responses.	GeneRIF	0.001255	1	0.003424	0.03194	1	1	NR3C1
1695	Pubmed	8269959	Purification and characterization of a macromolecular-translocation inhibitor III of activated glucocorticoid-receptor-complex binding to nuclei from rat liver.	Pubmed	0.001255	1	0.003424	0.03194	1	1	NR3C1
1696	Pubmed	14588114:gr	Transient loss of microtubule-associated protein 2 immunoreactivity after moderate brain injury in mice.	GeneRIF	0.001255	1	0.003424	0.03194	1	1	MAP2
1697	Pubmed	15340086:gr	Phosphorylation and alternative pre-mRNA splicing converge to regulate myocyte enhancer factor 2C activity.	GeneRIF	0.001255	1	0.003424	0.03194	1	1	MEF2C
1698	Pubmed	21788407:gr	Cortactin deficiency is associated with reduced neutrophil recruitment but increased vascular permeability in vivo.	GeneRIF	0.001255	1	0.003424	0.03194	1	1	CTTN
1699	Pubmed	22008062	Association between BclI polymorphism in the NR3C1 gene and in vitro individual variations in lymphocyte responses to methylprednisolone.	Pubmed	0.001255	1	0.003424	0.03194	1	1	NR3C1
1700	Pubmed	20861124:gr	Familial glucocorticoid resistance caused by a novel frameshift glucocorticoid receptor mutation.	GeneRIF	0.001255	1	0.003424	0.03194	1	1	NR3C1
1701	Pubmed	25904330	Cell cycle regulation of VCIP135 deubiquitinase activity and function in p97/p47-mediated Golgi reassembly.	Pubmed	0.001255	1	0.003424	0.03194	1	1	VCPIP1
1702	Pubmed	17606629:gr	Fer-mediated cortactin phosphorylation is associated with efficient fibroblast migration and is dependent on reactive oxygen species generation during integrin-mediated cell adhesion.	GeneRIF	0.001255	1	0.003424	0.03194	1	1	CTTN
1703	Pubmed	25721898	A coiled-coil mimetic intercepts BCR-ABL1 dimerization in native and kinase-mutant chronic myeloid leukemia.	Pubmed	0.001255	1	0.003424	0.03194	1	1	BCR
1704	Pubmed	9588626	Making sense of the multiple MAP-2 transcripts and their role in the neuron.	Pubmed	0.001255	1	0.003424	0.03194	1	1	MAP2
1705	Pubmed	16328021:gr	Actin binding LIM protein 3 (abLIM3).	GeneRIF	0.001255	1	0.003424	0.03194	1	1	ABLIM3
1706	Pubmed	15946766:gr	Identification of a new RTN3 transcript, RTN3-A1, and its distribution in adult mouse brain.	GeneRIF	0.001255	1	0.003424	0.03194	1	1	RTN3
1707	Pubmed	21093928:gr	Contributions of the glucocorticoid receptor polymorphism (Bcl1) and childhood abuse to risk of bulimia nervosa.	GeneRIF	0.001255	1	0.003424	0.03194	1	1	NR3C1
1708	Pubmed	15501915:gr	Chromatin immunoprecipitation (ChIP) scanning identifies primary glucocorticoid receptor target genes.	GeneRIF	0.001255	1	0.003424	0.03194	1	1	NR3C1
1709	Pubmed	25379619	Patients with Philadelphia-positive leukemia with Y253H or F359V mutation have a high risk of developing new mutations in the setting of dasatinib resistance.	Pubmed	0.001255	1	0.003424	0.03194	1	1	BCR
1710	Pubmed	14604896:gr	Specific induction of the high-molecular-weight microtubule-associated protein 2 (hmw-MAP2) by betel quid extract in cultured oral keratinocytes: clinical implications in betel quid-associated oral squamous cell carcinoma (OSCC).	GeneRIF	0.001255	1	0.003424	0.03194	1	1	MAP2
1711	Pubmed	25898166	CALM regulates clathrin-coated vesicle size and maturation by directly sensing and driving membrane curvature.	Pubmed	0.001255	1	0.003424	0.03194	1	1	PICALM
1712	Pubmed	16076899:gr	Invasion of endothelial cells by Neisseria meningitidis requires cortactin recruitment by a phosphoinositide-3-kinase/Rac1 signalling pathway triggered by the lipo-oligosaccharide.	GeneRIF	0.001255	1	0.003424	0.03194	1	1	CTTN
1714	Pubmed	19885550	alpha-tocopheryl phosphate suppresses tumor invasion concurrently with dynamic morphological changes and delocalization of cortactin from invadopodia.	Pubmed	0.001255	1	0.003424	0.03194	1	1	CTTN
1715	Pubmed	16806572	Glucocorticoid receptor expression in advanced non-small cell lung cancer: clinicopathological correlation and in vitro effect of glucocorticoid on cell growth and chemosensitivity.	Pubmed	0.001255	1	0.003424	0.03194	1	1	NR3C1
1716	Pubmed	26427665	The emerging role of Nemo-like kinase (NLK) in the regulation of cancers.	Pubmed	0.001255	1	0.003424	0.03194	1	1	NLK
1717	Pubmed	12810720:gr	Role of the glucocorticoid receptor for regulation of hypoxia-dependent gene expression.	GeneRIF	0.001255	1	0.003424	0.03194	1	1	NR3C1
1718	Pubmed	24602212	Lack of association between glucocorticoid receptor polymorphisms and erythropoiesis.	Pubmed	0.001255	1	0.003424	0.03194	1	1	NR3C1
1719	Pubmed	24622770	Frequent promoter hypermethylation and expression reduction of the glucocorticoid receptor gene in breast tumors.	Pubmed	0.001255	1	0.003424	0.03194	1	1	NR3C1
1720	Pubmed	24748666	The crystal structure of the Split End protein SHARP adds a new layer of complexity to proteins containing RNA recognition motifs.	Pubmed	0.001255	1	0.003424	0.03194	1	1	SPEN
1721	Pubmed	15841212:gr	Synaptopodin regulates the actin-bundling activity of alpha-actinin in an isoform-specific manner.	GeneRIF	0.001255	1	0.003424	0.03194	1	1	SYNPO
1722	Pubmed	14985428	Disease progression despite early loss of polyglutamine protein expression in SCA7 mouse model.	Pubmed	0.001255	1	0.003424	0.03194	1	1	ATXN1
1723	Pubmed	17131344	Disease-associated casein kinase I delta mutation may promote adenomatous polyps formation via a Wnt/beta-catenin independent mechanism.	Pubmed	0.001255	1	0.003424	0.03194	1	1	CSNK1D
1724	Pubmed	15548427:gr	Dishevelled promotes neurite outgrowth in neuronal differentiating neuroblastoma 2A cells, via a DIX-domain dependent pathway.	GeneRIF	0.001255	1	0.003424	0.03194	1	1	DVL1
1725	Pubmed	16027726:gr	Inhibition of casein kinase I delta alters mitotic spindle formation and induces apoptosis in trophoblast cells.	GeneRIF	0.001255	1	0.003424	0.03194	1	1	CSNK1D
1726	Pubmed	12903052	[The association between glucocorticoid receptor gene G1666T polymorphism and cerebral infarction in Chinese].	Pubmed	0.001255	1	0.003424	0.03194	1	1	NR3C1
1727	Pubmed	25871823	ET-1 Induced Downregulation of MRP2 via miRNA 133a - A Marker for Tubular Nephrotoxicity?	Pubmed	0.001255	1	0.003424	0.03194	1	1	MAP2
1728	Pubmed	18079322	Glucocorticoid/glucocorticoid receptor inhibition of surfactant protein-A (SP-A) gene expression in lung type II cells is mediated by repressive changes in histone modification at the SP-A promoter.	Pubmed	0.001255	1	0.003424	0.03194	1	1	NR3C1
1729	Pubmed	9724795	ETO, fusion partner in t(8;21) acute myeloid leukemia, represses transcription by interaction with the human N-CoR/mSin3/HDAC1 complex.	Pubmed	0.001255	1	0.003424	0.03194	1	1	NCOR1
1730	Pubmed	17934518:gr	Kinase domain mutants of Bcr enhance Bcr-Abl oncogenic effects.	GeneRIF	0.001255	1	0.003424	0.03194	1	1	BCR
1731	Pubmed	22427805	Glucocorticoid receptor 1B and 1C mRNA transcript alterations in schizophrenia and bipolar disorder, and their possible regulation by GR gene variants.	Pubmed	0.001255	1	0.003424	0.03194	1	1	NR3C1
1732	Pubmed	19207316	BclI polymorphism of the glucocorticoid receptor gene is associated with decreased bone mineral density in patients with endogenous hypercortisolism.	Pubmed	0.001255	1	0.003424	0.03194	1	1	NR3C1
1733	Pubmed	21995724	The nucleoporin Nup358/RanBP2 promotes nuclear import in a cargo- and transport receptor-specific manner.	Pubmed	0.001255	1	0.003424	0.03194	1	1	RANBP2
1734	Pubmed	18502562:gr	Glucocorticoid receptor gene polymorphisms and glucocorticoid sensitivity of subdermal blood vessels and leukocytes.	GeneRIF	0.001255	1	0.003424	0.03194	1	1	NR3C1
1735	Pubmed	22507373:gr	Glucocorticoid receptor gene polymorphisms are associated with reduced first-phase glucose-stimulated insulin secretion and disposition index in women, but not in men.	GeneRIF	0.001255	1	0.003424	0.03194	1	1	NR3C1
1736	Pubmed	21856159:gr	Cortactin controls cell motility and lamellipodial dynamics by regulating ECM secretion.	GeneRIF	0.001255	1	0.003424	0.03194	1	1	CTTN
1737	Pubmed	22297550	Cortactin (CTTN) overexpression in osteosarcoma correlates with advanced stage and reduced survival.	Pubmed	0.001255	1	0.003424	0.03194	1	1	CTTN
1738	Pubmed	12768012:gr	Targeting of the human immunodeficiency virus type 1 envelope to the trans-Golgi network through binding to TIP47 is required for env incorporation into virions and infectivity.	GeneRIF	0.001255	1	0.003424	0.03194	1	1	PLIN3
1739	Pubmed	6509026	Interaction of rat liver glucocorticoid receptor with heparin.	Pubmed	0.001255	1	0.003424	0.03194	1	1	NR3C1
1740	Pubmed	21093928	Contributions of the glucocorticoid receptor polymorphism (Bcl1) and childhood abuse to risk of bulimia nervosa.	Pubmed	0.001255	1	0.003424	0.03194	1	1	NR3C1
1741	Pubmed	23435844	Low expression of glucocorticoid receptor alpha isoform in adult immune thrombocytopenia correlates with glucocorticoid resistance.	Pubmed	0.001255	1	0.003424	0.03194	1	1	NR3C1
1742	Pubmed	23295987:gr	Evidence for synergistic and complementary roles of Bassoon and darkness in organizing the ribbon synapse.	GeneRIF	0.001255	1	0.003424	0.03194	1	1	BSN
1743	Pubmed	8358429	Expansion of an unstable trinucleotide CAG repeat in spinocerebellar ataxia type 1.	Pubmed	0.001255	1	0.003424	0.03194	1	1	ATXN1
1744	Pubmed	25817014	Mutations in DVL1 cause an osteosclerotic form of Robinow syndrome.	Pubmed	0.001255	1	0.003424	0.03194	1	1	DVL1
1745	Pubmed	19414341	Up-regulation of nuclear receptor corepressor (NCoR) in progestin-induced growth suppression of endometrial hyperplasia and carcinoma.	Pubmed	0.001255	1	0.003424	0.03194	1	1	NCOR1
1746	Pubmed	17178864	Amplification and overexpression of CTTN (EMS1) contribute to the metastasis of esophageal squamous cell carcinoma by promoting cell migration and anoikis resistance.	Pubmed	0.001255	1	0.003424	0.03194	1	1	CTTN
1747	Pubmed	16188453:gr	A unique subpopulation of Tbr1-expressing deep layer neurons in the developing cerebral cortex.	GeneRIF	0.001255	1	0.003424	0.03194	1	1	TBR1
1748	Pubmed	22085474	Evidence for the involvement of the glucocorticoid receptor gene in bipolar disorder in an isolated northern Swedish population.	Pubmed	0.001255	1	0.003424	0.03194	1	1	NR3C1
1749	Pubmed	21881570	Abnormal glucocorticoid receptor mRNA and protein isoform expression in the prefrontal cortex in psychiatric illness.	Pubmed	0.001255	1	0.003424	0.03194	1	1	NR3C1
1750	Pubmed	17185395	Modulation of glucocorticoid receptor phosphorylation and transcriptional activity by a C-terminal-associated protein phosphatase.	Pubmed	0.001255	1	0.003424	0.03194	1	1	NR3C1
1751	Pubmed	8643484	The t(10;11)(p13;q14) in the U937 cell line results in the fusion of the AF10 gene and CALM, encoding a new member of the AP-3 clathrin assembly protein family.	Pubmed	0.001255	1	0.003424	0.03194	1	1	PICALM
1752	Pubmed	16847569:gr	Co-involvement of the mitochondria and endoplasmic reticulum in cell death induced by the novel ER-targeted protein HAP.	GeneRIF	0.001255	1	0.003424	0.03194	1	1	RTN3
1753	Pubmed	9467953	Requirement of two specific tyrosine residues for the catalytic activity of Bcr serine/threonine kinase.	Pubmed	0.001255	1	0.003424	0.03194	1	1	BCR
1754	Pubmed	23623868	Nuclear receptors in inflammation control: repression by GR and beyond.	Pubmed	0.001255	1	0.003424	0.03194	1	1	NR3C1
1755	Pubmed	19373457	Glucocorticoid receptor mRNA levels are selectively decreased in neutrophils of children with sepsis.	Pubmed	0.001255	1	0.003424	0.03194	1	1	NR3C1
1756	Pubmed	2820585	Unique fusion of bcr and c-abl genes in Philadelphia chromosome positive acute lymphoblastic leukemia.	Pubmed	0.001255	1	0.003424	0.03194	1	1	BCR
1757	Pubmed	16527272:gr	Cortactin affects cell migration by regulating intercellular adhesion and cell spreading.	GeneRIF	0.001255	1	0.003424	0.03194	1	1	CTTN
1758	Pubmed	14616881:gr	Identification of the BclI polymorphism in the glucocorticoid receptor gene: association with sensitivity to glucocorticoids in vivo and body mass index.	GeneRIF	0.001255	1	0.003424	0.03194	1	1	NR3C1
1759	Pubmed	15878393	Identification of a novel phosphorylation site in ataxin-1.	Pubmed	0.001255	1	0.003424	0.03194	1	1	ATXN1
1760	Pubmed	12952985:gr	Alternative splicing of the actin binding domain of human cortactin affects cell migration.	GeneRIF	0.001255	1	0.003424	0.03194	1	1	CTTN
1761	Pubmed	12807506:gr	The relation between two polymorphisms in the glucocorticoid receptor gene and body mass index, blood pressure and cholesterol in obese patients.	GeneRIF	0.001255	1	0.003424	0.03194	1	1	NR3C1
1762	Pubmed	12743030:gr	Proteolytic processing is necessary to separate and ensure proper cell growth and cytokinesis functions of HCF-1.	GeneRIF	0.001255	1	0.003424	0.03194	1	1	HCFC1
1763	Pubmed	18406052	Cortactin in tumor invasiveness.	Pubmed	0.001255	1	0.003424	0.03194	1	1	CTTN
1764	Pubmed	18830906	Glucocorticoid receptor variants may predispose to rheumatoid arthritis susceptibility.	Pubmed	0.001255	1	0.003424	0.03194	1	1	NR3C1
1765	Pubmed	23487024:gr	A CALM-derived nuclear export signal is essential for CALM-AF10-mediated leukemogenesis.	GeneRIF	0.001255	1	0.003424	0.03194	1	1	PICALM
1766	Pubmed	17563720:gr	The variant N363S of glucocorticoid receptor in steroid-induced ocular hypertension in Hungarian patients treated with photorefractive keratectomy.	GeneRIF	0.001255	1	0.003424	0.03194	1	1	NR3C1
1767	Pubmed	26264145	Prevalence of common fusion transcripts in acute lymphoblastic leukemia: A report of 304 cases.	Pubmed	0.001255	1	0.003424	0.03194	1	1	BCR
1768	Pubmed	23527964	Relationship between a point mutation S97C in CK1¿ protein and its affect on ATP-binding affinity.	Pubmed	0.001255	1	0.003424	0.03194	1	1	CSNK1D
1769	Pubmed	12612067	Molecular determinants of glucocorticoid receptor mobility in living cells: the importance of ligand affinity.	Pubmed	0.001255	1	0.003424	0.03194	1	1	NR3C1
1770	Pubmed	25640832	Developmental mediation of genetic variation in response to the Fast Track prevention program.	Pubmed	0.001255	1	0.003424	0.03194	1	1	NR3C1
1771	Pubmed	19691529:gr	Effect of glucocorticoid receptor gene polymorphisms in Guillain-Barré syndrome.	GeneRIF	0.001255	1	0.003424	0.03194	1	1	NR3C1
1772	Pubmed	24641409	Expression of EMSY, a novel BRCA2-link protein, is associated with lymph node metastasis and increased tumor size in breast carcinomas.	Pubmed	0.001255	1	0.003424	0.03194	1	1	EMSY
1773	Pubmed	26230484	Chronic Fatigue Syndrome and DNA Hypomethylation of the Glucocorticoid Receptor Gene Promoter 1F Region: Associations With HPA Axis Hypofunction and Childhood Trauma.	Pubmed	0.001255	1	0.003424	0.03194	1	1	NR3C1
1774	Pubmed	20220018	Noninvasive detection of presymptomatic and progressive neurodegeneration in a mouse model of spinocerebellar ataxia type 1.	Pubmed	0.001255	1	0.003424	0.03194	1	1	ATXN1
1775	Pubmed	22511762	Ataxin-1 poly(Q)-induced proteotoxic stress and apoptosis are attenuated in neural cells by docosahexaenoic acid-derived neuroprotectin D1.	Pubmed	0.001255	1	0.003424	0.03194	1	1	ATXN1
1776	Pubmed	12623935:gr	Association of coronary artery disease with glucocorticoid receptor N363S variant.	GeneRIF	0.001255	1	0.003424	0.03194	1	1	NR3C1
1777	Pubmed	15449241:gr	Family-based association study of synapsin II and schizophrenia.	GeneRIF	0.001255	1	0.003424	0.03194	1	1	SYN2
1778	Pubmed	22685391	Integrative approach to pain genetics identifies pain sensitivity loci across diseases.	Pubmed	0.001255	1	0.003424	0.03194	1	1	ABLIM3
1779	Pubmed	16244666	Tankyrase-1 polymerization of poly(ADP-ribose) is required for spindle structure and function.	Pubmed	0.001255	1	0.003424	0.03194	1	1	TNKS1BP1
1780	Pubmed	12114309:gr	Involvement of the glucocorticoid receptor in the pathogenesis of rheumatoid arthritis.	GeneRIF	0.001255	1	0.003424	0.03194	1	1	NR3C1
1781	Pubmed	19597981	Expansion of CAG repeats in the spinocerebellar ataxia type 1 (SCA1) gene in idiopathic oligozoospermia patients.	Pubmed	0.001255	1	0.003424	0.03194	1	1	ATXN1
1782	Pubmed	20731635	Glucocorticoid receptor (NR3C1) gene polymorphisms and onset of alcohol abuse in adolescents.	Pubmed	0.001255	1	0.003424	0.03194	1	1	NR3C1
1783	Pubmed	7951322	Identification and characterization of the gene causing type 1 spinocerebellar ataxia.	Pubmed	0.001255	1	0.003424	0.03194	1	1	ATXN1
1784	Pubmed	23028665	Impact of glucocorticoid receptor gene polymorphisms on the metabolic profile of adult patients with the classical form of 21-hydroxylase deficiency.	Pubmed	0.001255	1	0.003424	0.03194	1	1	NR3C1
1785	Pubmed	12824876	Amplification, up-regulation and over-expression of DVL-1, the human counterpart of the Drosophila disheveled gene, in primary breast cancers.	Pubmed	0.001255	1	0.003424	0.03194	1	1	DVL1
1786	Pubmed	16145051	Genomic instability of human mammary epithelial cells overexpressing a truncated form of EMSY.	Pubmed	0.001255	1	0.003424	0.03194	1	1	EMSY
1787	Pubmed	26032496	Kaposi's sarcoma-associated herpesvirus-encoded LANA associates with glucocorticoid receptor and enhances its transcriptional activities.	Pubmed	0.001255	1	0.003424	0.03194	1	1	NR3C1
1788	Pubmed	17768128	Identification of a novel e8/a4 BCR/ABL fusion transcript in a case of a transformed Sézary syndrome.	Pubmed	0.001255	1	0.003424	0.03194	1	1	BCR
1789	Pubmed	20036846:gr	Importance of glucocorticoid receptors in upper and lower airways.	GeneRIF	0.001255	1	0.003424	0.03194	1	1	NR3C1
1790	Pubmed	15220338:gr	A single amino acid change in the first zinc finger of the DNA binding domain of the glucocorticoid receptor regulates differential promoter selectivity.	GeneRIF	0.001255	1	0.003424	0.03194	1	1	NR3C1
1791	Pubmed	19188741	Glucocorticoid receptor gene polymorphism is less frequent in children born small for gestational age without catch-up growth.	Pubmed	0.001255	1	0.003424	0.03194	1	1	NR3C1
1792	Pubmed	23588714	Distribution of genomic breakpoints in chronic myeloid leukemia: analysis of 308 patients.	Pubmed	0.001255	1	0.003424	0.03194	1	1	BCR
1793	Pubmed	21092861:gr	Bassoon and the synaptic ribbon organize Ca²+ channels and vesicles to add release sites and promote refilling.	GeneRIF	0.001255	1	0.003424	0.03194	1	1	BSN
1794	Pubmed	9874244	Cloning and sequence analysis of cDNAs encoding human placental tissue protein 17 (PP17) variants.	Pubmed	0.001255	1	0.003424	0.03194	1	1	PLIN3
1795	Pubmed	23060452:gr	Headpiece domain of dematin regulates calcium mobilization and signaling in platelets.	GeneRIF	0.001255	1	0.003424	0.03194	1	1	DMTN
1796	Pubmed	16855182	Association of glucocorticoid receptor polymorphism A3669G in exon 9beta with reduced central adiposity in women.	Pubmed	0.001255	1	0.003424	0.03194	1	1	NR3C1
1797	Pubmed	21310073	Bcr is a substrate for Transglutaminase 2 cross-linking activity.	Pubmed	0.001255	1	0.003424	0.03194	1	1	BCR
1798	Pubmed	17572486:gr	Examination of Glucocorticoid receptor alpha-mediated transcriptional regulation of P-glycoprotein, CYP3A4, and CYP2C9 genes in placental trophoblast cell lines.	GeneRIF	0.001255	1	0.003424	0.03194	1	1	NR3C1
1799	Pubmed	18221001:gr	Spectroscopic and functional characterization of human beta-synuclein.	GeneRIF	0.001255	1	0.003424	0.03194	1	1	SNCB
1800	Pubmed	18362306	Genotype-phenotype correlation in a family with primary cortisol resistance: possible modulating effect of the ER22/23EK polymorphism.	Pubmed	0.001255	1	0.003424	0.03194	1	1	NR3C1
1801	Pubmed	17652465:gr	Morphological and metabolic changes in the cortex of mice lacking the functional presynaptic active zone protein bassoon: a combined 1H-NMR spectroscopy and histochemical study.	GeneRIF	0.001255	1	0.003424	0.03194	1	1	BSN
1802	Pubmed	25818630	Loss of Microtubule-Associated Protein 2 Immunoreactivity Linked to Dendritic Spine Loss in Schizophrenia.	Pubmed	0.001255	1	0.003424	0.03194	1	1	MAP2
1803	Pubmed	10639135	Regulation of expanded polyglutamine protein aggregation and nuclear localization by the glucocorticoid receptor.	Pubmed	0.001255	1	0.003424	0.03194	1	1	NR3C1
1804	Pubmed	21084299:gr	Dematin, a component of the erythrocyte membrane skeleton, is internalized by the malaria parasite and associates with Plasmodium 14-3-3.	GeneRIF	0.001255	1	0.003424	0.03194	1	1	DMTN
1805	Pubmed	21473041	[The analysis of the factors influencing the development of glucocorticoid resistance in the etiopathogenesis of severe bronchial asthma].	Pubmed	0.001255	1	0.003424	0.03194	1	1	NR3C1
1806	Pubmed	19169261:gr	Regulation of lymphoid versus myeloid fate 'choice' by the transcription factor Mef2c.	GeneRIF	0.001255	1	0.003424	0.03194	1	1	MEF2C
1807	Pubmed	23127816:gr	It takes two to tango: dimerisation of glucocorticoid receptor and its anti-inflammatory functions.	GeneRIF	0.001255	1	0.003424	0.03194	1	1	NR3C1
1808	Pubmed	15292341	The ER22/23EK polymorphism in the glucocorticoid receptor gene is associated with a beneficial body composition and muscle strength in young adults.	Pubmed	0.001255	1	0.003424	0.03194	1	1	NR3C1
1809	Pubmed	8863343	Cushing's disease preceded by generalized glucocorticoid resistance: clinical consequences of a novel, dominant-negative glucocorticoid receptor mutation.	Pubmed	0.001255	1	0.003424	0.03194	1	1	NR3C1
1810	Pubmed	15774500	Glucocorticoid receptor point mutation V571M facilitates coactivator and ligand binding by structural rearrangement and stabilization.	Pubmed	0.001255	1	0.003424	0.03194	1	1	NR3C1
1811	Pubmed	26228405	Corticosteroid receptor genes and childhood neglect influence susceptibility to crack/cocaine addiction and response to detoxification treatment.	Pubmed	0.001255	1	0.003424	0.03194	1	1	NR3C1
1812	Pubmed	1830053	Isolation and characterization of cDNAs encoding human brain ankyrins reveal a family of alternatively spliced genes.	Pubmed	0.001255	1	0.003424	0.03194	1	1	ANK2
1813	Pubmed	22742855:gr	Reduction of ß-amyloid accumulation by reticulon 3 in transgenic mice.	GeneRIF	0.001255	1	0.003424	0.03194	1	1	RTN3
1814	Pubmed	15497438:gr	Identification of polymorphisms in the human glucocorticoid receptor gene (NR3C1) in a multi-racial asthma case and control screening panel.	GeneRIF	0.001255	1	0.003424	0.03194	1	1	NR3C1
1815	Pubmed	23982490	Senescence-associated protein p400 is a prognostic marker in renal cell carcinoma.	Pubmed	0.001255	1	0.003424	0.03194	1	1	EP400
1816	Pubmed	20548951:gr	The E1A-associated p400 protein modulates cell fate decisions by the regulation of ROS homeostasis.	GeneRIF	0.001255	1	0.003424	0.03194	1	1	EP400
1817	Pubmed	23129261:gr	Protein kinase A phosphorylates NCoR to enhance its nuclear translocation and repressive function in human prostate cancer cells.	GeneRIF	0.001255	1	0.003424	0.03194	1	1	NCOR1
1818	Pubmed	21118098	Endosome-lysosome fusion.	Pubmed	0.001255	1	0.003424	0.03194	1	1	AGFG1
1819	Pubmed	20556887:gr	TIP47 protects mitochondrial membrane integrity and inhibits oxidative-stress-induced cell death.	GeneRIF	0.001255	1	0.003424	0.03194	1	1	PLIN3
1820	Pubmed	17572486	Examination of Glucocorticoid receptor alpha-mediated transcriptional regulation of P-glycoprotein, CYP3A4, and CYP2C9 genes in placental trophoblast cell lines.	Pubmed	0.001255	1	0.003424	0.03194	1	1	NR3C1
1821	Pubmed	17597474:gr	A novel AF10-CALM fusion transcript in gamma/delta-T cell type lymphoblastic lymphoma.	GeneRIF	0.001255	1	0.003424	0.03194	1	1	PICALM
1822	Pubmed	23523565	Metabolic functions of glucocorticoid receptor in skeletal muscle.	Pubmed	0.001255	1	0.003424	0.03194	1	1	NR3C1
1823	Pubmed	16236351	Amplification of EMSY, a novel oncogene on 11q13, in high grade ovarian surface epithelial carcinomas.	Pubmed	0.001255	1	0.003424	0.03194	1	1	EMSY
1824	Pubmed	15041729	Aberrant promoter methylation in human DAB2 interactive protein (hDAB2IP) gene in breast cancer.	Pubmed	0.001255	1	0.003424	0.03194	1	1	DAB2IP
1825	Pubmed	19188741:gr	Glucocorticoid receptor gene polymorphism is less frequent in children born small for gestational age without catch-up growth.	GeneRIF	0.001255	1	0.003424	0.03194	1	1	NR3C1
1826	Pubmed	3597702	Decreased deoxyribonucleic acid binding of glucocorticoid-receptor complex in cultured skin fibroblasts from a patient with the glucocorticoid resistance syndrome.	Pubmed	0.001255	1	0.003424	0.03194	1	1	NR3C1
1827	Pubmed	19783104	Glucocorticoid receptor gene and depression in patients with coronary heart disease: the Heart and Soul Study-2009 Curt Richter Award Winner.	Pubmed	0.001255	1	0.003424	0.03194	1	1	NR3C1
1828	Pubmed	18607838:gr	Overexpression of cortactin in head and neck squamous cell carcinomas can be uncoupled from augmented EGF receptor expression.	GeneRIF	0.001255	1	0.003424	0.03194	1	1	CTTN
1829	Pubmed	17630287:gr	Recognition of polyadenosine RNA by zinc finger proteins.	GeneRIF	0.001255	1	0.003424	0.03194	1	1	ZC3H14
1830	Pubmed	14749509:gr	Polymorphisms in the glucocorticoid receptor gene and their associations with metabolic parameters and body composition.	GeneRIF	0.001255	1	0.003424	0.03194	1	1	NR3C1
1831	Pubmed	15031319:gr	Inactivation of the glucocorticoid receptor in hepatocytes leads to fasting hypoglycemia and ameliorates hyperglycemia in streptozotocin-induced diabetes mellitus.	GeneRIF	0.001255	1	0.003424	0.03194	1	1	NR3C1
1832	Pubmed	17178864:gr	Amplification and overexpression of CTTN (EMS1) contribute to the metastasis of esophageal squamous cell carcinoma by promoting cell migration and anoikis resistance.	GeneRIF	0.001255	1	0.003424	0.03194	1	1	CTTN
1833	Pubmed	23518204	Cortactin is a sensitive biomarker relative to the poor prognosis of human hepatocellular carcinoma.	Pubmed	0.001255	1	0.003424	0.03194	1	1	CTTN
1834	Pubmed	15748890:gr	The actin cytoskeleton-associated protein zyxin acts as a tumor suppressor in Ewing tumor cells.	GeneRIF	0.001255	1	0.003424	0.03194	1	1	ZYX
1835	Pubmed	19609639:gr	Mass spectrometrical characterisation of mouse and rat synapsin isoforms 2a and 2b.	GeneRIF	0.001255	1	0.003424	0.03194	1	1	SYN2
1836	Pubmed	22117553	Cortactin, an actin binding protein, regulates GLUT4 translocation via actin filament remodeling.	Pubmed	0.001255	1	0.003424	0.03194	1	1	CTTN
1837	Pubmed	26252054	Lentivirus¿delivered nemo¿like kinase small interfering RNA inhibits laryngeal cancer cell proliferation in vitro.	Pubmed	0.001255	1	0.003424	0.03194	1	1	NLK
1838	Pubmed	26588989	NLK phosphorylates Raptor to mediate stress-induced mTORC1 inhibition.	Pubmed	0.001255	1	0.003424	0.03194	1	1	NLK
1839	Pubmed	15770078:gr	Novel genetic polymorphisms in the NR3C1 (glucocorticoid receptor) gene in a Japanese population.	GeneRIF	0.001255	1	0.003424	0.03194	1	1	NR3C1
1840	Pubmed	27818464	Rare Variants in ANK2 Associated With Various Inherited Arrhythmia Syndromes.	Pubmed	0.001255	1	0.003424	0.03194	1	1	ANK2
1841	Pubmed	15987954:gr	Mice with genetically altered glucocorticoid receptor expression show altered sensitivity for stress-induced depressive reactions.	GeneRIF	0.001255	1	0.003424	0.03194	1	1	NR3C1
1843	Pubmed	7665585	Role of COOH-terminal phosphorylation in the regulation of casein kinase I delta.	Pubmed	0.001255	1	0.003424	0.03194	1	1	CSNK1D
1844	Pubmed	22698871	Glucocorticoid receptor-DNA interactions: binding energetics are the primary determinant of sequence-specific transcriptional activity.	Pubmed	0.001255	1	0.003424	0.03194	1	1	NR3C1
1845	Pubmed	21177110	Clinical and biological significance of nemo-like kinase expression in glioma.	Pubmed	0.001255	1	0.003424	0.03194	1	1	NLK
1846	Pubmed	23151527	Association of glucocorticoid receptor gene NR3C1 genetic variants with angiographically documented coronary artery disease and its risk factors.	Pubmed	0.001255	1	0.003424	0.03194	1	1	NR3C1
1847	Pubmed	23178279:gr	Glucocorticoid receptor concentration and the ability to dimerize influence nuclear translocation and distribution.	GeneRIF	0.001255	1	0.003424	0.03194	1	1	NR3C1
1848	Pubmed	11719470:gr	TbetaR-I(6A) polymorphism is not a tumor susceptibility allele in Macedonian colorectal cancer patients. Correspondence re: B. Pasche et al. Type I TbetaR-I(6A) Is a Candidate Tumor Susceptibility Allele. Cancer Res., 58: 2727-2732, 1998.	GeneRIF	0.001255	1	0.003424	0.03194	1	1	TBR1
1849	Pubmed	25643607	Silencing dishevelled-1 sensitizes paclitaxel-resistant human ovarian cancer cells via AKT/GSK-3ß/ß-catenin signalling.	Pubmed	0.001255	1	0.003424	0.03194	1	1	DVL1
1850	Pubmed	25473726	Susceptibility to Infection-Induced Acute Encephalopathy 3	Pubmed	0.001255	1	0.003424	0.03194	1	1	RANBP2
1851	Pubmed	25169757	An intronic PICALM polymorphism, rs588076, is associated with allelic expression of a PICALM isoform.	Pubmed	0.001255	1	0.003424	0.03194	1	1	PICALM
1852	Pubmed	26685084	CIC-rearranged Sarcomas: A Study of 20 Cases and Comparisons With Ewing Sarcomas.	Pubmed	0.001255	1	0.003424	0.03194	1	1	CIC
1853	Pubmed	17900867:gr	Synapsin II knockout mice show sensorimotor gating and behavioural abnormalities similar to those in the phencyclidine-induced preclinical animal model of schizophrenia.	GeneRIF	0.001255	1	0.003424	0.03194	1	1	SYN2
1854	Pubmed	1562545	Association of the transformed glucocorticoid receptor with a cytoskeletal protein complex.	Pubmed	0.001255	1	0.003424	0.03194	1	1	NR3C1
1855	Pubmed	17239375:gr	Analysis of intranuclear binding process of glucocorticoid receptor using fluorescence correlation spectroscopy.	GeneRIF	0.001255	1	0.003424	0.03194	1	1	NR3C1
1856	Pubmed	25038525	Matrix density alters zyxin phosphorylation, which limits peripheral process formation and extension in endothelial cells invading 3D collagen matrices.	Pubmed	0.001255	1	0.003424	0.03194	1	1	ZYX
1857	Pubmed	19450611	Hypoxia down-regulates glucocorticoid receptor alpha and attenuates the anti-inflammatory actions of dexamethasone in human alveolar epithelial A549 cells.	Pubmed	0.001255	1	0.003424	0.03194	1	1	NR3C1
1858	Pubmed	16574792:gr	Kinome analysis reveals nongenomic glucocorticoid receptor-dependent inhibition of insulin signaling.	GeneRIF	0.001255	1	0.003424	0.03194	1	1	NR3C1
1859	Pubmed	1427843	Localization of the gene encoding R kappa B (NFRKB), a tissue-specific DNA binding protein, to chromosome 11q24-q25.	Pubmed	0.001255	1	0.003424	0.03194	1	1	NFRKB
1860	Pubmed	20374499:gr	Widespread distribution of reticulon-3 in various neurodegenerative diseases.	GeneRIF	0.001255	1	0.003424	0.03194	1	1	RTN3
1861	Pubmed	19241242	The protective effect of the ER22/23EK polymorphism against an excessive weight gain during pregnancy.	Pubmed	0.001255	1	0.003424	0.03194	1	1	NR3C1
1862	Pubmed	18832177:gr	Dysfunction in ankyrin-B-dependent ion channel and transporter targeting causes human sinus node disease.	GeneRIF	0.001255	1	0.003424	0.03194	1	1	ANK2
1863	Pubmed	21568279:gr	Entropy-driven mechanism of an E3 ligase.	GeneRIF	0.001255	1	0.003424	0.03194	1	1	RANBP2
1864	Pubmed	17404046:gr	A new transcript splice variant of the human glucocorticoid receptor: identification and tissue distribution of hGR Delta 313-338, an alternative exon 2 transactivation domain isoform.	GeneRIF	0.001255	1	0.003424	0.03194	1	1	NR3C1
1865	Pubmed	17766091	Association of synapsin 2 with schizophrenia in families of Northern European ancestry.	Pubmed	0.001255	1	0.003424	0.03194	1	1	SYN2
1866	Pubmed	19230884:gr	Distributions of glucocorticoid receptor gene polymorphisms in a Chinese Han population and associations with outcome after major trauma.	GeneRIF	0.001255	1	0.003424	0.03194	1	1	NR3C1
1867	Pubmed	16188879:gr	Rapid B cell receptor-induced unfolded protein response in nonsecretory B cells correlates with pro- versus antiapoptotic cell fate.	GeneRIF	0.001255	1	0.003424	0.03194	1	1	BCR
1868	Pubmed	20949626:gr	Haploinsufficiency of the LIM domain containing preferred translocation partner in lipoma (LPP) gene in patients with tetralogy of Fallot and VACTERL association.	GeneRIF	0.001255	1	0.003424	0.03194	1	1	LPP
1869	Pubmed	22728826:gr	Altered BCR signalling quality predisposes to autoimmune disease and a pre-diabetic state.	GeneRIF	0.001255	1	0.003424	0.03194	1	1	BCR
1870	Pubmed	20607847:gr	Associations between imatinib resistance conferring mutations and Philadelphia positive clonal cytogenetic evolution in CML.	GeneRIF	0.001255	1	0.003424	0.03194	1	1	BCR
1871	Pubmed	15248918:gr	[Polymorphism analysis of 5' promotor region of BCR gene].	GeneRIF	0.001255	1	0.003424	0.03194	1	1	BCR
1872	Pubmed	23845513	Region-specific alterations in glucocorticoid receptor expression in the postmortem brain of teenage suicide victims.	Pubmed	0.001255	1	0.003424	0.03194	1	1	NR3C1
1873	Pubmed	23297131	Glucocorticoid receptor translational isoforms underlie maturational stage-specific glucocorticoid sensitivities of dendritic cells in mice and humans.	Pubmed	0.001255	1	0.003424	0.03194	1	1	NR3C1
1874	Pubmed	18838553:gr	Cdk2 and Pin1 negatively regulate the transcriptional corepressor SMRT.	GeneRIF	0.001255	1	0.003424	0.03194	1	1	NCOR2
1875	Pubmed	18273904:gr	Erythrocyte dematin is a candidate gene for Marie Unna hereditary hypotrichosis and related hairloss disorders.	GeneRIF	0.001255	1	0.003424	0.03194	1	1	DMTN
1876	Pubmed	22812453:gr	Glucocorticoid receptor mRNA and protein isoform alterations in the orbitofrontal cortex in schizophrenia and bipolar disorder.	GeneRIF	0.001255	1	0.003424	0.03194	1	1	NR3C1
1877	Pubmed	17925862	Ataxin-1 fusion partners alter polyQ lethality and aggregation.	Pubmed	0.001255	1	0.003424	0.03194	1	1	ATXN1
1878	Pubmed	14764810	Glucocorticoid sensitivity is determined by a specific glucocorticoid receptor haplotype.	Pubmed	0.001255	1	0.003424	0.03194	1	1	NR3C1
1879	Pubmed	23295231	Aberrant nuclear repressor coreceptor 1 localization in human retinoblastoma.	Pubmed	0.001255	1	0.003424	0.03194	1	1	NCOR1
1880	Pubmed	22017809:gr	MicroRNA-184 downregulates nuclear receptor corepressor 2 in mouse spermatogenesis.	GeneRIF	0.001255	1	0.003424	0.03194	1	1	NCOR2
1881	Pubmed	21964562	The potential role of RTN3 in monocyte recruitment and atherosclerosis.	Pubmed	0.001255	1	0.003424	0.03194	1	1	RTN3
1882	Pubmed	17937535:gr	Sex-specific association of the glucocorticoid receptor gene with extreme BMD.	GeneRIF	0.001255	1	0.003424	0.03194	1	1	NR3C1
1883	Pubmed	25832664	Loss of PCLO function underlies pontocerebellar hypoplasia type III.	Pubmed	0.001255	1	0.003424	0.03194	1	1	PCLO
1884	Pubmed	12903052:gr	[The association between glucocorticoid receptor gene G1666T polymorphism and cerebral infarction in Chinese].	GeneRIF	0.001255	1	0.003424	0.03194	1	1	NR3C1
1885	Pubmed	18983327	A 5-year follow-up study of 3 polymorphisms in the human glucocorticoid receptor gene in relation to obesity, hypertension, and diabetes.	Pubmed	0.001255	1	0.003424	0.03194	1	1	NR3C1
1886	Pubmed	22514278:gr	Extracellular signal-regulated kinase (ERK) regulates cortactin ubiquitination and degradation in lung epithelial cells.	GeneRIF	0.001255	1	0.003424	0.03194	1	1	CTTN
1887	Pubmed	25748343	Cysteine oxidation impairs systemic glucocorticoid responsiveness in children with difficult-to-treat asthma.	Pubmed	0.001255	1	0.003424	0.03194	1	1	NR3C1
1888	Pubmed	23973789	Dematin, a human erythrocyte cytoskeletal protein, is a substrate for a recombinant FIKK kinase from Plasmodium falciparum.	Pubmed	0.001255	1	0.003424	0.03194	1	1	DMTN
1889	Pubmed	23000143:gr	A noncoding, regulatory mutation implicates HCFC1 in nonsyndromic intellectual disability.	GeneRIF	0.001255	1	0.003424	0.03194	1	1	HCFC1
1890	Pubmed	23593007	Lipid droplet-binding protein TIP47 regulates hepatitis C Virus RNA replication through interaction with the viral NS5A protein.	Pubmed	0.001255	1	0.003424	0.03194	1	1	PLIN3
1891	Pubmed	8621628	The human glucocorticoid receptor beta isoform. Expression, biochemical properties, and putative function.	Pubmed	0.001255	1	0.003424	0.03194	1	1	NR3C1
1892	Pubmed	12130822:gr	Cortactin-binding protein 90 (CBP90) expression in the mouse mammary glands during prolactin-induced lobuloalveolar development.	GeneRIF	0.001255	1	0.003424	0.03194	1	1	CTTN
1893	Pubmed	22801563:gr	Prevalence and cardiometabolic associations of the glucocorticoid receptor gene polymorphisms N363S and BclI in obese and non-obese black and white Mississippians.	GeneRIF	0.001255	1	0.003424	0.03194	1	1	NR3C1
1894	Pubmed	15502813	Structure of an auxilin-bound clathrin coat and its implications for the mechanism of uncoating.	Pubmed	0.001255	1	0.003424	0.03194	1	1	DNAJC6
1895	Pubmed	12805402:gr	Association of obesity, but not diabetes or hypertension, with glucocorticoid receptor N363S variant.	GeneRIF	0.001255	1	0.003424	0.03194	1	1	NR3C1
1896	Pubmed	18663733	Characterization of a glucocorticoid receptor gene (GR, NR3C1) promoter polymorphism reveals functionality and extends a haplotype with putative clinical relevance.	Pubmed	0.001255	1	0.003424	0.03194	1	1	NR3C1
1897	Pubmed	15521959	Characterization of a promoter polymorphism in the glucocorticoid receptor gene and its relationship to three other polymorphisms.	Pubmed	0.001255	1	0.003424	0.03194	1	1	NR3C1
1898	Pubmed	17804713:gr	Expression of a CALM-AF10 fusion gene leads to Hoxa cluster overexpression and acute leukemia in transgenic mice.	GeneRIF	0.001255	1	0.003424	0.03194	1	1	PICALM
1900	Pubmed	17239375	Analysis of intranuclear binding process of glucocorticoid receptor using fluorescence correlation spectroscopy.	Pubmed	0.001255	1	0.003424	0.03194	1	1	NR3C1
1901	Pubmed	21489624:gr	F317L BCR-ABL1 kinase domain mutation associated with a sustained major molecular response in a CML patient on dasatinib.	GeneRIF	0.001255	1	0.003424	0.03194	1	1	BCR
[truncated: 5,825 more rows]
