# Supplementary material for: Defining the Dynamic Regulation of O-GlcNAc Proteome in the Mouse Cortex---the O-GlcNAcylation of Synaptic and Trafficking Proteins Related to Neurodegenerative Diseases
Source: Front Aging. 2021 Sep 29;2:757801. doi: 10.3389/fragi.2021.757801 (PMC9261315; doi:10.3389/fragi.2021.757801)
Supplement: Supplementary file 4 [file Table4.xlsx]

## Sheet: Sheet1
Supplemental Table 4. The 65 O-GlcNAcylated proteins with > 1.5 fold increase in Thiamet G group versus in saline group (p-value <0.02) and the 81 O-GlcNAcylated proteins with more abundance in AD brain compared to controls in Wang's study
65 O-GlcNAcylated proteins with > 1.5 fold increase in Thiamet G group	81 O-GlcNAcylated proteins changed in human AD brains (Wang et al.)	50 proteins unique in present study	15 proteins in common	66 proteins unique in Wang's study
ABLM3	ADDA	ABLM3	ANK2	ADDA
AGFG1	AHNK	AGFG1	EPN4	AHNK
AHDC1	AKA11	AHDC1	EMSY	AKA11
ANK2	ANK2	ATX1	EP400	ANK3
ATX1	ANK3	BCR	P66B	ARX
AUXI	ARX	BSN	HCFC1	CARF
BCR	CARF	CCD40	JHD2C	CSRP1
BSN	EPN4	CIC	GCR	CTND2
CCD40	CSRP1	KC1D	PRC2C	ELK1
CIC	CTND2	SRC8	QRIC1	EPC1
DAB2P	ELK1	DAB2P	RBP2	F1711
DC1L1	EMSY	DLGP1	MINT	TASO2
DEMA	EP400	DEMA	SYNPO	FIP1
DLGP1	EPC1	AUXI	ZFR	FNBP4
DVL1	F1711	DVL1	ZYX	GAB1
E41L1	TASO2	DC1L1		GFAP
EMSY	FIP1	E41L1		PERQ2
EP400	FNBP4	PI5PA		GMEB1
EPN4	GAB1	LPP		GMEB2
GCR	P66B	MTAP2		ZEP2
HCFC1	GFAP	MEF2C		ZEP3
JHD2C	PERQ2	MLIP		HNRPU
KC1D	GMEB1	MKL2		HSPB1
LIPA3	GMEB2	NACAM		ITB4
LPP	HCFC1	NCOR1		FUBP2
MEF2C	ZEP2	NCOR2		LAMA5
MINT	ZEP3	NFRKB		LAMC1
MKL2	HNRPU	NLK		LIN54
MLIP	HSPB1	PCLO		LMTK3
MTAP2	ITB4	PICAL		MAP4
NACAM	JHD2C	PLIN3		MAVS
NCOR1	FUBP2	LIPA3		MGA
NCOR2	LAMA5	RFIP5		MILK2
NFRKB	LAMC1	RBM33		LYRIC
NLK	LIN54	RTN1		MTSS2
P66B	LMTK3	RTN3		NCOA1
PCLO	MAP4	SI1L1		NEK9
PI5PA	MAVS	SMG7		NFASC
PICAL	MGA	SYUB		NU153
PLIN3	MILK2	SRBS1		NU214
PRC2C	LYRIC	SRRM2		PDLI5
QRIC1	MTSS2	SYN2		PKP4
RBM33	NCOA1	TANC2		PLCE1
RBP2	NEK9	TBR1		PKHA5
RFIP5	NFASC	TEX2		PLIN4
RTN1	GCR	TNIK		POGZ
RTN3	NU153	TB182		QKI
SI1L1	NU214	VCIP1		RBM14
SMG7	PDLI5	WDR13		RBM26
SRBS1	PKP4	ZC3HE		RGPD3
SRC8	PLCE1			RGPD4
SRRM2	PKHA5			RGPD5
SYN2	PLIN4			RGPD8
SYNPO	POGZ			SARNP
SYUB	PRC2C			SC24B
TANC2	QKI			SH3R1
TB182	QRIC1			AP180
TBR1	RBP2			SON
TEX2	RBM14			STAU2
TNIK	RBM26			WNK1
VCIP1	RGPD3			WNK3
WDR13	RGPD4			YTHD1
ZC3HE	RGPD5			ZBT20
ZFR	RGPD8			ZC12C
ZYX	SARNP			ZFN2B
	SC24B			ZFY16
	SH3R1
	AP180
	SON
	MINT
	STAU2
	SYNPO
	WNK1
	WNK3
	YTHD1
	ZBT20
	ZC12C
	ZFN2B
	ZFR
	ZFY16
	ZYX
