# Supplementary material for: Defining the Dynamic Regulation of O-GlcNAc Proteome in the Mouse Cortex---the O-GlcNAcylation of Synaptic and Trafficking Proteins Related to Neurodegenerative Diseases
Source: Front Aging. 2021 Sep 29;2:757801. doi: 10.3389/fragi.2021.757801 (PMC9261315; doi:10.3389/fragi.2021.757801)
Supplement: Supplementary file 5 [file Table1.xlsx]

## Sheet: all_peptide
Supplemental Table 1. All peptides identified from 3 control and 2 thiamet G (TG) samples. Column D count indicate numbers of samples which had the modification quantified. Although we started six samples, one of the samples failed in TMT labeling, resulting into only 2 TG samples.
ID	Peptide	Protein	Accession number	Gene names	Count	C1	C2	C3	TG2	TG3	Ratio (TG/C)	p-value (t-test)	A_Score_
482	R.PVLAPLS@IAGEQK.R	PI5PA_MOUSE	P59644	Inpp5j Pib5pa	5	2753	2807	3105	7674	8063	2.72424	0.000147249	1000
700	R.GPPTS@VAALR.S	BCR_MOUSE	Q6PAJ1	Bcr Kiaa3017	5	22436	19923	23576	60967	58970	2.72853	0.000157489	9.3998
282	R.TLGIIS@QASTPR.T	DEMA_MOUSE	Q9WV69	Dmtn Epb4.9 Epb49	5	113341	120203	148381	452430	457948	3.57548	0.000170286	53.332
164	K.CCFSTS@TGR.V	NLK_MOUSE	O54949	Nlk	5	19648	21988	20366	79542	86597	4.01936	0.000192962	6.5868
736	R.VS@SGYVPPPVATPFVPK.P	ZYX_MOUSE	Q62523	Zyx	5	3579	3223	3625	17090	18762	5.15757	0.000194122	9.3997
285	R.AVYEDRPPGSVVPTS@VAEASR.A	WDR13_MOUSE	Q91V09	Wdr13	5	22549	20347	22942	50269	48454	2.24923	0.000203884	24.242
519	K.VS@ASSPSVAAASQADSK.Q	GCR_MOUSE	P06537	Nr3c1 Grl Grl1	5	2377	2755	3226	18224	20141	6.88532	0.000236944	19.7
384	R.S@ISQSISGQK.-	P66B_MOUSE	Q8VHR5	Gatad2b	5	20035	28953	43807	216763	219779	7.05655	0.000244209	38.03
339	R.YGTSPCS@SAITR.T	DVL1_MOUSE	P51141	Dvl1 Dvl	5	16628	16138	11877	55831	57239	3.79914	0.00024833	26.311
5	R.TPVS@YQNTISR.G	NCOR1_MOUSE	Q60974	Ncor1 Rxrip13	5	13762	12037	14277	32640	31542	2.40226	0.000299063	9.4418
413	K.TQFLTTPIS@QAQK.L	EP400_MOUSE	Q8CHI8	Ep400 Kiaa1498	5	23589	23311	27256	66080	70619	2.7651	0.000343986	5.8939
248	K.VASSPVM#VS@NPATR.M	HCFC1_MOUSE	Q61191	Hcfc1	5	2709	2926	4238	14523	14238	4.36964	0.000391619	8.4088
720	K.TEPPVFT@AASSNSELIR.I	VCIP1_MOUSE	Q8CDG3	Vcpip1 Vcip135	5	1705	1536	2080	6801	6304	3.69432	0.000429658	29.409
148	K.ALS@AGLDYSPPSAPR.S	ATX1_MOUSE	P54254	Atxn1 Sca1	5	2898	3994	3915	21815	24648	6.44901	0.000437934	53.159
588	K.DGFSFCIPVS@ADGFK.F	RBP2_MOUSE	Q9ERU9	Ranbp2	5	1804	1859	2115	4668	4985	2.50597	0.000446753	5.9033
13	R.ATSYGITPATS@DCR.A	AHDC1_MOUSE	Q6PAL7	Ahdc1	5	1822	2125	2020	5251	4864	2.54274	0.00047141	19.611
542	R.TPTS@GPVITK.L	LIN54_MOUSE	Q571G4	Lin54 Kiaa2037	5	50108	51188	51126	67074	64926	1.29903	0.000482237	26.311
429	R.S@ISSDGRPLER.R	SI1L1_MOUSE	Q8C0T5	Sipa1l1 Kiaa0440	4	834		894	2313	2346	2.69618	0.000545372	22.374
569	R.ILQQWT@TSLVGM#K.H	CCD40_MOUSE	Q8BI79	Ccdc40 Lnks	5	57119	75395	68207	175313	172079	2.59608	0.000603286	32.273
213	K.AWAPPASS@M#ADR.S	SYNPO_MOUSE	Q8CC35	Synpo Kiaa1029	5	8569	8811	3741	37410	38514	5.39207	0.00074987	8.1802
359	K.SS@SADFGTF.S	AGFG1_MOUSE	Q8K2K6	Agfg1 Hrb Rip	5	2233	2043	1950	5022	5566	2.55092	0.000784855	11.051
341	R.SALDFGQS@K.A	RTN3_MOUSE	Q9ES97	Rtn3	5	17320	18355	17923	48297	54797	2.8852	0.000836146	90.434
617	R.ASSPGYIDSPTYS@R.Q	ABLM3_MOUSE	Q69ZX8	Ablim3 Kiaa0843	5	13134	11689	13954	25304	24717	1.93495	0.000842058	28.697
27	R.TSAIPAS@VNLADSR.T	SRRM2_MOUSE	Q8BTI8	Srrm2 Kiaa0324	5	2298	2199	2743	10359	11978	4.62783	0.000848481	29.262
108	K.SLAISSS@LASDVVRPK.V	MLIP_MOUSE	Q5FW52	Mlip Cip	5	2349	2525	2409	8013	9216	3.54847	0.00085073	15.677
338	R.AAPVS@LAGLATVR.R	DAB2P_MOUSE	Q3UHC7	Dab2ip Kiaa1743	5	18817	19367	19171	34062	37275	1.86567	0.000856554	88.193
86	R.KYGLALDPVS@GR.Q	BSN_MOUSE	O88737	Bsn Kiaa0434	5	32992	34056	37049	59054	61923	1.74323	0.000861914	1000
28	R.YPNSS@M#FNEVYGK.N	SMG7_MOUSE	Q5RJH6	Smg7 Est1c Kiaa0250	5	859	1616	1103	5124	5555	4.47694	0.0010842	32.273
422	R.AVSPAVPFS@R.S	CIC_MOUSE	Q924A2	Cic Kiaa0306	5	4325	5210	6969	18459	18028	3.3162	0.00109263	24.99
616	R.TSLS@TALSSGLER.L	RFIP5_MOUSE	Q8R361	Rab11fip5 D6Ertd32e Rip11	5	33252	23509	34526	93841	101901	3.21637	0.00110873	33.814
216	R.NQPLM#IAPVS@TDNTYAVSHLGSK.Y	PCLO_MOUSE	Q9QYX7	Pclo Acz	4	9599		7181	45054	46139	5.43462	0.00126607	6.627
115	R.QVISGVGIS@TPQYSTAR.M	PCLO_MOUSE	Q9QYX7	Pclo Acz	5	36005	31349	37965	5008	4720	0.13855	0.00126706	9.7318
270	K.VM#TS@GTGAPAK.I	HCFC1_MOUSE	Q61191	Hcfc1	5	51434	48425	66486	142282	140533	2.55026	0.00128577	22.848
688	R.VS@QASSYPDVK.V	TANC2_MOUSE	A2A690	Tanc2 Kiaa1148	5	11057	7561	10931	29681	32437	3.1533	0.00131367	29.868
626	R.CS@STPVAQVK.S	RBM33_MOUSE	Q9CXK9	Rbm33 Prr8	5	5586	4470	4912	16905	14691	3.16635	0.00134814	18.53
402	R.STTPTS@SPFR.A	PRC2C_MOUSE	Q3TLH4	Prrc2c Bat2d Bat2d1 Bat2l2 Kiaa1096	5	33234	22996	24305	81648	89444	3.18666	0.00138223	32.273
21	R.S@VSSNVASVSPIPAGSK.K	DC1L1_MOUSE	Q8R1Q8	Dync1li1 Dncli1 Dnclic1	5	1882	1730	2342	15592	19154	8.75361	0.0014442	6.9182
33	R.LM#PALGVS@VADQK.G	NFRKB_MOUSE	Q6PIJ4	Nfrkb	5	3444	3096	3955	7373	7932	2.18747	0.00168395	1000
57	R.VNTS@EGVVLLSYSGQK.T	MINT_MOUSE	Q62504	Spen Kiaa0929 Mint Sharp	5	4365	3739	4651	8710	9480	2.13916	0.00172426	9.3783
202	R.SLVTQVS@QATGVQLPGK.T	EP400_MOUSE	Q8CHI8	Ep400 Kiaa1498	5	4116	3496	3881	10815	12700	3.06904	0.0017412	25.954
267	P.VTVTS@LPASVR.M	HCFC1_MOUSE	Q61191	Hcfc1	5	3736	3962	6338	19478	17459	3.94739	0.00183784	17.006
562	R.TATS@ASASPTLR.V	AUXI_MOUSE	Q80TZ3	Dnajc6 Kiaa0473	4	3990	2982		39662	42897	11.8415	0.0020035	33.172
98	R.QISAVQPSIINLSAASSLGT@PVTM#DSK.T	PCLO_MOUSE	Q9QYX7	Pclo Acz	5	409	486	478	887	981	2.04079	0.00206551	2.93
512	K.APVTVT@SLPASVR.M	HCFC1_MOUSE	Q61191	Hcfc1	5	6322	10696	8139	26864	25043	3.09498	0.00218605	27.152
73	L.GTALGSAT@SGSITK.G	NCOR2_MOUSE	Q9WU42	Ncor2 Smrt	5	3468	3042	3189	6854	6088	2.00155	0.00220792	7.6953
66	R.EIPATS@RPSEEK.A	ATX1_MOUSE	P54254	Atxn1 Sca1	5	34205	55429	39558	141804	127856	3.13092	0.00252743	7.7684
613	K.TPVDYIDLPYS@S@SPSR.S	SRBS1_MOUSE	Q62417	Sorbs1 Kiaa1296 Sh3d5	5	2202	2124	2575	5341	6221	2.51311	0.00262511	23.698
458	K.TEPPVFT@AASSNSELIR.I	VCIP1_MOUSE	Q8CDG3	Vcpip1 Vcip135	5	6026	30380	52558	178415	189708	6.20683	0.00325047	29.409
671	K.IPPS@SAPTVLSVPAGTTIVK.T	HCFC1_MOUSE	Q61191	Hcfc1	5	1731	2635	602	13482	17272	9.28563	0.0033544	4.5942
311	S.S@VPPAEGPVYLGK.P	BSN_MOUSE	O88737	Bsn Kiaa0434	5	3869	3676	4214	5613	5551	1.4241	0.00389031	1000
214	P.NSS@M#FNEVYGK.N	SMG7_MOUSE	Q5RJH6	Smg7 Est1c Kiaa0250	4	2355		2296	6180	6692	2.76758	0.00390723	32.273
19	K.IGDVTTS@AVK.T	YTHD1_MOUSE	P59326	Ythdf1	5	480552	500863	559816	757776	773937	1.49074	0.00398707	54.007
418	R.TPAAS@AVNLAGAR.T	SRRM2_MOUSE	Q8BTI8	Srrm2 Kiaa0324	5	3999	4222	4192	9104	11139	2.44619	0.00432989	35.808
628	K.TITVPVS@GSPK.M	EMSY_MOUSE	Q8BMB0	Emsy	5	52964	53891	58634	82555	91875	1.58104	0.00450557	48.123
627	R.ISDPNLPPRS@ESFSISGVQPAR.T	TNIK_MOUSE	P83510	Tnik Kiaa0551	5	17029	20204	25983	48851	46627	2.26552	0.00463034	9.4418
199	R.S@TAPAVAYDSK.Q	ZFR_MOUSE	O88532	Zfr	5	24366	28017	31026	48405	53213	1.82746	0.00489664	26.311
568	R.NSPGLLVS@PGNLNK.N	MEF2C_MOUSE	Q8CFN5	Mef2c	5	746	1066	856	1976	1804	2.12519	0.00530934	38.138
71	R.GAPVNVS@SSDLTGR.Q	KC1D_MOUSE	Q9DC28	Csnk1d Hckid	5	24184	14956	26059	52680	55260	2.48332	0.00572164	27.83
23	M.SAIIT@QAGATGVTSSPGIK.S	HCFC1_MOUSE	Q61191	Hcfc1	5	4774	4441	4779	2207	2904	0.547842	0.00575488	30.84
463	K.SSGDVHLPIAS@DVSTFTTR.T	PICAL_MOUSE	Q7M6Y3	Picalm Calm Fit1	5	3576	3032	3561	6818	8266	2.225	0.00580852	27.215
717	K.LACS@EAPTDVSK.T	TB182_MOUSE	P58871	Tnks1bp1 Kiaa1741 Tab182	5	270073	239988	314975	478118	515443	1.8064	0.00582421	49.347
209	R.TSLS@TALSSGLER.L	RFIP5_MOUSE	Q8R361	Rab11fip5 D6Ertd32e Rip11	5	14490	16842	15528	26103	30263	1.80429	0.00586536	33.814
438	R.TIQS@STGVIK.L	DLGP1_MOUSE	Q9D415	Dlgap1 Gkap Kiaa4162	5	196628	273066	284210	547553	635382	2.35362	0.00588721	39.76
663	K.QVPFS@ATFSTAK.S	SYNRG_MOUSE	Q5SV85	Synrg Ap1gbp1 Syng	5	26895	24160	26682	33762	34097	1.3094	0.00591847	48.123
485	R.ALELPSS@R.A	ZEP1_MOUSE	Q03172	Hivep1 Cryabp1 Znf40	5	8771	7716	9031	12107	12019	1.41818	0.00639777	10.42
612	R.VS@LVTAPVK.I	RTN1_MOUSE	Q8K0T0	Rtn1 Nsp	5	5609	5488	6285	11113	9551	1.78322	0.0064198	33.98
197	R.VS@AADSTQVDGGTPM#VK.D	E41L1_MOUSE	Q9Z2H5	Epb41l1 Epb4 Epb4.1l1 Kiaa0338	5	11237	8692	12437	20302	21636	1.94361	0.00665888	47.817
441	R.ISPADTPVS@ESSSPLK.S	TBR1_MOUSE	Q64336	Tbr1	5	92548	80366	95419	149493	135047	1.5906	0.00714453	31.632
665	R.GYM#TPTS@PAGSER.S	BSN_MOUSE	O88737	Bsn Kiaa0434	5	121392	97415	107883	172664	166110	1.55548	0.00735035	32.273
190	K.PAGEAVAGS@GSGVLSR.P	BSN_MOUSE	O88737	Bsn Kiaa0434	5	231121	247237	281921	377804	376842	1.48889	0.00771975	38.03
160	K.QDAFANFANFS@K.-	EPN4_MOUSE	Q99KN9	Clint1 Enth Epn4 Epnr Kiaa0171	5	8584	7727	11058	20200	17890	2.08758	0.00772604	1000
420	K.TVPIEAVTS@K.T	SRC8_MOUSE	Q60598	Cttn Ems1	5	18875	18819	25055	43220	38710	1.95852	0.0078941	15.728
88	K.EVVVPVT@K.S	EMAL1_MOUSE	Q05BC3	Eml1	5	192022	192669	193448	156073	168938	0.843251	0.00821928	1000
59	K.VS@APPSAASTFSR.E	SYNPO_MOUSE	Q8CC35	Synpo Kiaa1029	5	311799	369588	404884	573808	588961	1.60563	0.00852751	22.202
56	K.TLTTAAVS@TAQPILSK.L	PLIN3_MOUSE	Q9DBG5	Plin3 M6prbp1 Tip47	5	22510	21663	21734	50615	66509	2.66567	0.00858216	32.273
591	K.QT@AASAGLVDAPAPSAASR.K	SYN2_MOUSE	Q64332	Syn2	5	3297	3559	4422	6567	7311	1.84581	0.00874416	34.905
372	L.SAASSLGT@PVTM#DSK.T	PCLO_MOUSE	Q9QYX7	Pclo Acz	5	8355	8405	7793	6556	6683	0.808801	0.00896263	17.085
295	R.VS@SSGLDSLGR.Y	LIPA3_MOUSE	P60469	Ppfia3	5	3470	2512	2811	5248	5888	1.89969	0.00908376	18.53
515	R.VYPVSVPYS@SAQSTSK.T	TAB1_MOUSE	Q8CF89	Tab1 Map3k7ip1	5	40002	38424	45815	58767	59169	1.42388	0.00909022	8.2161
713	R.S@TAPVLPTNTVSSAK.S	MKL2_MOUSE	P59759	Mrtfb Mkl2	5	151977	37448	50154	355401	386189	4.64308	0.00910612	9.4209
110	R.STTPTS@SPFR.A	PRC2C_MOUSE	Q3TLH4	Prrc2c Bat2d Bat2d1 Bat2l2 Kiaa1096	5	7612	5159	4754	15017	13051	2.4024	0.00928103	32.273
552	K.TGVIQTS@TEQSFSK.E	MTAP2_MOUSE	P20357	Map2 Mtap2	5	12204	10429	14930	25759	31597	2.29039	0.00988563	7.3128
726	K.EM#LSST@TYPVVVK.M	SYN1_MOUSE	O88935	Syn1 Syn-1	5	1579	1691	1696	1941	2001	1.1907	0.0100506	32.273
187	K.IISS@NIVSGTTTK.I	EMSY_MOUSE	Q8BMB0	Emsy	5	22181	30324	26754	45760	43566	1.69052	0.010244	26.311
152	K.GVVTS@VEPGTPTVLR.W	NCOR2_MOUSE	Q9WU42	Ncor2 Smrt	5	33090	44878	73510	150306	137643	2.85139	0.0103392	32.273
462	K.TSGVVQGVAS@VAEK.T	SYUB_MOUSE	Q91ZZ3	Sncb	5	28245	21738	23756	39351	43636	1.68812	0.0105525	92.441
431	K.SVVS@QAVAQAK.D	JHD2C_MOUSE	Q69ZK6	Jmjd1c Jhdm2c Kiaa1380	5	9360	10302	8204	13872	15111	1.56013	0.0105912	33.98
176	R.SST@PTSYQAPK.H	ABLM3_MOUSE	Q69ZX8	Ablim3 Kiaa0843	5	14409	12678	14562	22376	19718	1.51603	0.0108013	14.084
180	R.VEPGPRPPGT@AVVDLR.T	BSN_MOUSE	O88737	Bsn Kiaa0434	5	63952	68647	62208	81866	78773	1.23691	0.0111335	1000
329	R.LLDTS@FASSER.L	BSN_MOUSE	O88737	Bsn Kiaa0434	5	206480	175741	210933	275390	287166	1.42262	0.0112935	26.311
599	K.ASDM#DTS@SSTLR.K	MINT_MOUSE	Q62504	Spen Kiaa0929 Mint Sharp	5	8296	6100	8785	14564	17497	2.07461	0.0122042	14.629
641	K.HS@YSLGFADGR.Y	BSN_MOUSE	O88737	Bsn Kiaa0434	5	64243	48651	64565	95141	95943	1.61517	0.0126956	50.873
123	K.S@TGEPLGHVPAR.M	LPP_MOUSE	Q8BFW7	Lpp	5	2737	2323	3296	5098	6190	2.02633	0.0135583	40.633
83	R.PSPAPLGSVLTPTS@R.D	PI5PA_MOUSE	P59644	Inpp5j Pib5pa	5	11205	15622	11338	32345	25650	2.27938	0.0136945	9.2676
571	K.AM#VETS@YPSQTTR.L	EGR1_MOUSE	P08046	Egr1 Egr-1 Krox-24	5	26203	24225	24491	30735	33876	1.29362	0.0140307	22.848
456	R.ISDPNLPPRS@ESF.S	TNIK_MOUSE	P83510	Tnik Kiaa0551	5	8000	5152	9476	15712	16627	2.14374	0.0141514	49.787
87	K.M#VGTT@SVVK.N	QRIC1_MOUSE	Q3UA37	Qrich1	5	18942	18168	25490	36281	36250	1.73796	0.0142992	20.409
646	R.S@TAPAVAYDSK.Q	ZFR_MOUSE	O88532	Zfr	4		7113	8002	52042	42469	6.2528	0.0143484	26.311
42	K.S@LAPAAISSK.R	BSN_MOUSE	O88737	Bsn Kiaa0434	5	4481	4294	4739	6122	5577	1.29854	0.0144213	73.967
504	K.PSM#S@DTNLAEAGHFFYK.S	PCLO_MOUSE	Q9QYX7	Pclo Acz	5	1909	1363	1849	3010	2811	1.70504	0.0144412	11.243
483	R.QTS@LADLEQK.V	BSN_MOUSE	O88737	Bsn Kiaa0434	5	26546	22252	27009	36565	41784	1.5503	0.0150412	32.273
246	K.QLDVQSSQVS@EAGR.L	ZC3HE_MOUSE	Q8BJ05	Zc3h14	5	2500	3009	3670	5876	5243	1.81703	0.0151295	32.46
207	K.SPVLSSS@ASSSALSSAK.P	TEX2_MOUSE	Q6ZPJ0	Tex2 Kiaa1738	5	3673	4852	6096	9413	9404	1.93048	0.0152138	6.5868
137	K.LS@IGNITAK.K	NECP1_MOUSE	Q9CR95	Necap1	5	3646	4230	4011	5167	5014	1.28472	0.0156817	65.674
99	L.STM#SSTTVT@EAGTR.L	WNK1_MOUSE	P83741	Wnk1 Hsn2 Prkwnk1	5	4486	6317	7316	887	745	0.135107	0.0164773	8.8683
102	K.VM#TS@GTGAPAK.I	HCFC1_MOUSE	Q61191	Hcfc1	4	1344		2411	9938	8323	4.86312	0.0173437	22.848
78	K.M#PVCSFNGSTPIT@K.S	RTN3_MOUSE	Q9ES97	Rtn3	5	4353	4602	1752	12401	9613	3.08406	0.0178207	6.0437
289	R.IPAAS@AAAM#NLASAR.T	SRRM2_MOUSE	Q8BTI8	Srrm2 Kiaa0324	5	1321	1144	746	2449	3317	2.69355	0.0189006	122.65
343	K.GVPIS@SALTQSR.L	NACAM_MOUSE	P70670	Naca Gm1878	5	11903	6813	14896	28609	24864	2.38634	0.0189112	39.76
681	R.FQVS@AATESR.R	ANK2_MOUSE	Q8C8R3	Ank2 AnkB	5	11096	7032	12768	20682	20247	1.9871	0.0191893	66.562
747	R.TVVT@M#DESTSNVVTK.I	PCLO_MOUSE	Q9QYX7	Pclo Acz	5	4869	795	1183	11219	9540	4.54776	0.0201724	62.113
156	K.QFIADS@TLR.Q	BSN_MOUSE	O88737	Bsn Kiaa0434	5	3186	2903	3291	3879	3758	1.22127	0.0213945	24.315
460	P.VDYIDLPYS@SSPSR.S	SRBS1_MOUSE	Q62417	Sorbs1 Kiaa1296 Sh3d5	5	5911	2516	7196	12835	13533	2.53165	0.0220251	9.3998
181	R.ILPQPQGAPVS@TTVAK.A	RIMB2_MOUSE	Q80U40	Rimbp2 Kiaa0318 Rbp2	5	51816	55008	53098	43121	47034	0.845615	0.0222762	24.242
593	R.DSLPVS@LSR.-	PAPD7_MOUSE	Q6PB75	Tent4a Papd7 Pols	5	5289	8229	8367	13259	12715	1.78026	0.0225823	33.814
373	K.ILDSFTAAPVPM#S@T@AALK.S	SON_MOUSE	Q9QX47	Son Nrebp	5	2347	2768	2678	1912	1826	0.719492	0.0227302	7.5326
40	R.APVS@LANPAGTALPSVDLLQK.L	DCP1A_MOUSE	Q91YD3	Dcp1a Mitc1 Smif	5	1303	1567	1804	3895	2870	2.17105	0.0232742	40.509
399	R.SALQDEADKPYS@SGSR.S	PCLO_MOUSE	Q9QYX7	Pclo Acz	5	3731	2416	2167	5870	5297	2.01473	0.0238796	25.573
575	R.VNGTSSPQSPLS@TSGR.V	ASPP1_MOUSE	Q62415	Ppp1r13b Aspp1	5	566	552	899	1252	1381	1.95811	0.024941	0.3808
74	R.SLVQGELVT@ASK.A	ADDA_MOUSE	Q9QYC0	Add1	5	7289	6218	10129	13914	14609	1.81014	0.0250116	49.787
564	R.ISS@VPGTSR.V	BSN_MOUSE	O88737	Bsn Kiaa0434	5	1661446	1262158	2047454	2927378	2841744	1.74081	0.025112	9.1529
300	K.AVGQSVGGAFS@SAK.T	AVL9_MOUSE	Q80U56	Avl9 Kiaa0241	5	8265	7838	9510	11086	11705	1.33473	0.025301	26.311
320	R.SQSAAVTPSS@STSSAR.A	ADRM1_MOUSE	Q9JKV1	Adrm1 Gp110	5	5468	7158	9188	13505	12773	1.80696	0.0254695	8.022
371	R.M#GLEVIPVT@S@TTNK.I	FIP1_MOUSE	Q9D824	Fip1l1	5	7875	8539	6852	10434	10337	1.33914	0.0254979	25.175
621	K.YGLALDPVS@GR.Q	BSN_MOUSE	O88737	Bsn Kiaa0434	5	96825	86129	132424	175302	194900	1.76075	0.0261812	1000
302	R.QVPVNTTVVSTS@QSGK.L	NFRKB_MOUSE	Q6PIJ4	Nfrkb	5	6842	7213	7127	11968	9544	1.52337	0.0273038	12.636
589	R.LSLM#S@QTDKGSMVSK.S	DRC1_MOUSE	Q3USS3	Drc1 Ccdc164 Gm1060	5	3502	2825	3462	2188	2025	0.645572	0.0281199	14.278
498	R.GSSVESLPPTS@EGK.R	M3K7_MOUSE	Q62073	Map3k7 Tak1	5	2228	1338	2149	3649	3282	1.81916	0.028329	9.3998
389	R.TGSLIEPTIS@R.T	LIPA2_MOUSE	Q8BSS9	Ppfia2	5	2442	3228	3271	4675	4261	1.49916	0.0297356	16.508
543	K.VS@SAGLSLK.K	AINX_MOUSE	P46660	Ina	5	14620	16230	14857	12249	12864	0.824152	0.0299513	22.848
75	R.T@VVTMDESTSNVVTK.I	PCLO_MOUSE	Q9QYX7	Pclo Acz	5	36138	33375	38832	27779	28519	0.779427	0.0302958	7.6431
706	R.M#CAALNS@M#DQYGGR.H	BSN_MOUSE	O88737	Bsn Kiaa0434	5	3532	4117	1870	7141	10098	2.71651	0.0303014	1000
555	R.S@LPSDPFSR.V	KMT2D_MOUSE	Q6PDK2	Kmt2d Mll2 Mll4	5	25405	33092	39349	54093	51985	1.6262	0.030336	38.003
85	L.AAPVS@FSTSTSSDSSGGR.V	BSN_MOUSE	O88737	Bsn Kiaa0434	5	1980	1974	1831	1305	1601	0.7535	0.0332604	41.045
436	R.AQPSAS@LGVGYR.T	RBM14_MOUSE	Q8C2Q3	Rbm14	5	12678	15776	13661	19932	25181	1.60678	0.0336058	25.115
630	K.ILDSFTAAPVPMS@TAALK.S	SON_MOUSE	Q9QX47	Son Nrebp	5	1795	1894	1974	2447	3042	1.45391	0.0342856	11.681
655	R.SPEVM#S@T@VSGTR.S	SHAN2_MOUSE	Q80Z38	Shank2 Cortbp1 Kiaa1022	5	864678	903811	806903	720704	629479	0.786395	0.0346367	43.671
518	K.S@ISQTVTGR.P	PCLO_MOUSE	Q9QYX7	Pclo Acz	5	11111	8264	10395	15404	20438	1.80595	0.0348977	16.508
16	R.QLLPST@ATVR.A	BSN_MOUSE	O88737	Bsn Kiaa0434	5	1237650	1443150	1335600	1000679	1078872	0.776647	0.0355405	28.697
546	R.DIEVANS@PAFPQR.L	HELZ_MOUSE	Q6DFV5	Helz Kiaa0054	5	2384	1634	2046	3560	2994	1.62121	0.0372288	1000
439	R.TVVT@M#DESTSNVVTK.I	PCLO_MOUSE	Q9QYX7	Pclo Acz	5	568322	575196	692791	439548	387671	0.675719	0.0375778	62.113
223	R.AASDPLLS@SVSPAVSK.A	TFE3_MOUSE	Q64092	Tfe3 Tcfe3	5	4367	6105	5926	8588	7805	1.49954	0.0381928	0
63	K.VMS@VVQTK.P	HCFC1_MOUSE	Q61191	Hcfc1	5	24743	22128	28130	32510	36807	1.38632	0.0393548	67.056
481	L.SAASSLGT@PVTM#DSK.T	PCLO_MOUSE	Q9QYX7	Pclo Acz	5	3522	2746	3641	1893	2114	0.60657	0.0395416	17.085
437	R.S@ESFSISGVQPAR.T	TNIK_MOUSE	P83510	Tnik Kiaa0551	5	21612	5919	53665	89708	131272	4.08234	0.0395526	49.787
677	R.DSAVDLSS@LK.H	BSN_MOUSE	O88737	Bsn Kiaa0434	5	34348	37961	36639	43236	40813	1.15719	0.0397008	15.728
484	K.ASETSPSFS@K.A	ATX2_MOUSE	O70305	Atxn2 Atx2 Sca2	5	28392	23357	32771	39358	42499	1.45274	0.0410498	28.743
598	K.VLSTS@TGLTK.T	RBM26_MOUSE	Q6NZN0	Rbm26	5	84929	86222	89173	109411	138370	1.42773	0.0424329	22.848
745	R.VS@TGEVMDYSSK.T	PCLO_MOUSE	Q9QYX7	Pclo Acz	5	8171	8857	8595	11442	15143	1.55632	0.0428957	7.3128
228	N.LVT@SADYK.L	PCLO_MOUSE	Q9QYX7	Pclo Acz	5	34836	22003	32368	47323	61268	1.82594	0.0430618	32.273
390	R.EKPLSGGDSEVGAPQPS@R.G	BSN_MOUSE	O88737	Bsn Kiaa0434	5	23695	24491	17093	33701	45893	1.82893	0.0456039	9.2675
369	K.VSIGNITLSPAVS@R.H	FCHO2_MOUSE	Q3UQN2	Fcho2	5	2354	2650	2010	3383	3049	1.37553	0.0470943	18.701
686	K.IPPS@SAPTVLSVPAGTTIVK.T	HCFC1_MOUSE	Q61191	Hcfc1	5	6849	4723	3289	12872	9308	2.23875	0.0471886	4.5942
308	R.LGLHGVPQST@AASS.-	DYR1B_MOUSE	Q9Z188	Dyrk1b	5	1423	1304	1382	1613	1921	1.29009	0.0485033	15.577
434	K.VS@APPSAASTFSR.E	SYNPO_MOUSE	Q8CC35	Synpo Kiaa1029	5	30175	44178	41837	76921	58100	1.74311	0.0490067	22.202
409	K.QAVAIS@SGQILVAK.A	YETS2_MOUSE	Q3TUF7	Yeats2 Kiaa1197	5	4007	5074	5848	7038	8509	1.56209	0.0502145	23.099
387	R.DILIT@QM#GTAQGVGLKPGPVPEPGAEPHR.A	BSN_MOUSE	O88737	Bsn Kiaa0434	4	1014	1567		2495	2431	1.90856	0.0519997	35.261
84	R.ADLPGSS@STFTK.S	SRBS2_MOUSE	Q3UTJ2	Sorbs2 Argbp2 Kiaa0777	5	4787	5975	6792	9240	7950	1.4689	0.054326	11.095
430	R.LPSTPTT@TACK.S	LAR4B_MOUSE	Q6A0A2	Larp4b D13Wsu64e Kiaa0217 Larp5	5	11349	11100	10826	13505	12099	1.1542	0.05503	20.409
69	R.TS@PQAPGLVASIR.S	CAMP1_MOUSE	A2AHC3	Camsap1	5	3972	2969	3488	5221	4498	1.39788	0.057607	11.095
330	R.DLPVTS@EDM#GR.T	ATX1L_MOUSE	P0C7T6	Atxn1l Boat	5	7579	6905	11238	14172	13448	1.61068	0.0587265	32.273
417	K.FICVTPTTCS@NTIDLPM#SPR.T	STAT3_MOUSE	P42227	Stat3 Aprf	5	404	526	518	726	621	1.39537	0.0589	3.7002e-05
284	R.ISS@VPGTSR.V	BSN_MOUSE	O88737	Bsn Kiaa0434	5	82567	71881	100624	117539	116863	1.37845	0.0590367	9.1529
353	R.ISS@VPGTSR.V	BSN_MOUSE	O88737	Bsn Kiaa0434	5	146215	111272	160848	200816	191604	1.40708	0.0604043	9.1529
643	R.T@SASSVSLLSVLR.Q	AMRA1_MOUSE	A2AH22	Ambra1 Kiaa1736	5	11297	6878	10974	4493	4224	0.448575	0.0618092	26.311
258	K.TEPPVFT@AASSNSELIR.I	VCIP1_MOUSE	Q8CDG3	Vcpip1 Vcip135	5	22997	20191	31468	13180	10559	0.476968	0.0623499	29.409
687	K.ANS@TGTLVITNPTR.I	CNTN1_MOUSE	P12960	Cntn1	5	4074	3520	3635	3192	2864	0.808977	0.0644915	8.2161
145	K.LT@EAVSAFGK.K	BSN_MOUSE	O88737	Bsn Kiaa0434	5	4383	5525	5567	6634	6538	1.27677	0.0654322	52.262
702	L.M#IAPVS@TDNTYAVSHLGSK.Y	PCLO_MOUSE	Q9QYX7	Pclo Acz	5	3900	3373	3490	4134	4671	1.22712	0.0659076	7.7683
678	R.INPTPVS@EER.S	CDAN1_MOUSE	Q8CC12	Cdan1	5	1223	1516	1737	2203	3279	1.83713	0.0673602	36.869
334	R.TIM#PDGTVVTTVTTVQS@R.P	C2C2L_MOUSE	Q80X80	C2cd2l Tmem24	5	16141	14520	19083	8127	12176	0.612225	0.0674983	22.092
419	R.T@SAPSPTALK.L	EPC2_MOUSE	Q8C0I4	Epc2	5	18730	18507	22503	14727	15604	0.761575	0.068752	32.273
509	R.T@QGVVGPGPHEEQRPYPQGLPGR.L	BSN_MOUSE	O88737	Bsn Kiaa0434	5	11508	11314	12567	19158	32960	2.20908	0.0701703	1000
139	K.HS@YSLGFADGR.Y	BSN_MOUSE	O88737	Bsn Kiaa0434	5	20010	12823	21342	26481	29163	1.54067	0.0711319	50.873
205	K.GTTLDLATS@K.E	HDAC6_MOUSE	Q9Z2V5	Hdac6	5	4422	4793	5729	6175	6958	1.31822	0.0719495	17.006
297	R.SLAGSAPVT@IPGSLPR.S	UNKL_MOUSE	Q5FWH2	Unkl	5	67003	59086	60832	54289	44744	0.794718	0.0731257	29.843
193	K.RQT@TANEVYR.R	PCLO_MOUSE	Q9QYX7	Pclo Acz	5	36257	29350	44051	58171	49101	1.46736	0.0768275	32.273
448	Y.VS@GGVTAVPLTSLTR.V	BSN_MOUSE	O88737	Bsn Kiaa0434	5	2858	3920	2755	1968	1874	0.604532	0.0798722	29.832
357	K.SS@SADFGTF.S	AGFG1_MOUSE	Q8K2K6	Agfg1 Hrb Rip	5	1413	1534	2395	2880	4592	2.09809	0.0805004	11.051
738	R.STS@QGSINSPVYSR.H	ABLM1_MOUSE	Q8K4G5	Ablim1 Ablim Kiaa0059	4	16898		12003	55170	90101	5.0265	0.0808828	32.273
55	R.YLGQGLQYGS@FTDLR.H	BSN_MOUSE	O88737	Bsn Kiaa0434	5	3826	3561	5378	6054	6264	1.44747	0.0812297	19.854
423	K.HDATASSSTT@AAATAR.A	BSN_MOUSE	O88737	Bsn Kiaa0434	5	8242	2407	6553	10716	13456	2.10778	0.0816207	4.5194
9	M.SIPTNT@M#HYGS.-	CARM1_MOUSE	Q9WVG6	Carm1 Prmt4	5	5009	4180	2869	5995	6193	1.51617	0.0825755	38.03
625	K.TVIS@QSLSK.Y	VATA_MOUSE	P50516	Atp6v1a Atp6a1 Atp6a2 Atp6v1a1	5	121508	105523	132269	144610	146305	1.21451	0.0834956	0
262	K.TPVDYIDLPYS@S@SPSR.S	SRBS1_MOUSE	Q62417	Sorbs1 Kiaa1296 Sh3d5	5	15137	15052	13892	31974	71399	3.5176	0.0864663	23.698
292	R.SQEVT@DFLAPLQTSSR.L	PCLO_MOUSE	Q9QYX7	Pclo Acz	5	663	790	1547	1747	2419	2.083	0.0887196	38.583
548	K.SSLLLDTVTS@IPSSR.T	MAP1A_MOUSE	Q9QYR6	Map1a Mtap1 Mtap1a	4	1311		1734	2152	2253	1.44663	0.0888393	9.3998
647	K.SSLLLDTVTS@IPSSR.T	MAP1A_MOUSE	Q9QYR6	Map1a Mtap1 Mtap1a	5	2652	1519	2963	4201	3586	1.6373	0.0892662	9.3998
2	K.TTGPYPET@R.Q	PCLO_MOUSE	Q9QYX7	Pclo Acz	5	16450	3538	16038	23504	30243	2.23784	0.0900908	47.845
100	K.TESLVIPST@R.S	PACS2_MOUSE	Q3V3Q7	Pacs2 Kiaa0602 Pacs1l	5	8181	9203	10393	7557	6206	0.743223	0.0909027	18.53
159	K.PVQT@SAVTGQASTGPVTQIIQTK.G	HCFC1_MOUSE	Q61191	Hcfc1	5	696	1034	783	1135	1186	1.3854	0.0923165	28.697
477	R.S@SSSQGSLM#EQISSVVTR.F	GRM5_MOUSE	Q3UVX5	Grm5 Gprc1e Mglur5	5	3801	2934	7205	8135	12301	2.199	0.0930484	14.04
224	R.AQSPSYVTS@TGVSPSR.G	PKP4_MOUSE	Q68FH0	Pkp4 Armrp	5	4205	3401	3394	4508	6013	1.43468	0.0945404	20.409
528	R.T@QGVPAVLK.V	HCFC1_MOUSE	Q61191	Hcfc1	5	131381	120416	141451	111481	113092	0.856608	0.0967438	1000
763	K.SFASLFS@D.-	SYN1_MOUSE	O88935	Syn1 Syn-1	5	1164	1071	1110	2333	1452	1.69731	0.099865	67.976
530	K.IVFSDAS@K.E	BSN_MOUSE	O88737	Bsn Kiaa0434	5	544106	640278	671903	746137	724392	1.18828	0.10331	25.737
721	R.GDAVGFQEAS@LAQYS@ATTAR.E	BSN_MOUSE	O88737	Bsn Kiaa0434	5	2251	1728	1887	1429	1537	0.758438	0.103364	49.789
41	R.VGLSGPSS@K.D	HCFC1_MOUSE	Q61191	Hcfc1	5	27761	7245	14741	34783	34159	2.07878	0.103951	20.409
619	K.ASIPATS@TVQNVLINPSLIGSK.N	TAF9_MOUSE	Q8VI33	Taf9 Taf2g	4	466		562	780	1041	1.7714	0.104125	10.215
411	R.AQPSVS@LGAAYR.A	RBM14_MOUSE	Q8C2Q3	Rbm14	5	193485	153545	207599	230311	316781	1.47962	0.104162	44.278
206	R.T@DAPTPGSNSTPGLR.P	TLE4_MOUSE	Q62441	Tle4 Grg4	5	2205	1732	1541	1130	1310	0.668127	0.104983	30.67
454	K.S@DISPLTPR.E	MAP1B_MOUSE	P14873	Map1b Mtap1b Mtap5	5	49912	14001	36247	58907	77719	2.04612	0.105505	62.395
10	K.IGDVTTS@AVK.T	YTHD1_MOUSE	P59326	Ythdf1	5	202972	151049	230188	250709	319993	1.46532	0.10589	54.007
699	K.IVFSDAS@K.E	BSN_MOUSE	O88737	Bsn Kiaa0434	5	11526	12244	12669	13376	12993	1.08547	0.106105	25.737
723	R.ANLDGS@FRQK.V	LRP5_MOUSE	Q91VN0	Lrp5 Lr3 Lrp7	5	23451	25123	26023	21027	23061	0.886524	0.106157	1000
622	R.QVISGVGIS@TPQYSTAR.M	PCLO_MOUSE	Q9QYX7	Pclo Acz	5	44721	210105	154036	322275	256457	2.12321	0.107533	9.7318
367	R.ESITSAVVS@LPGSPAPSPR.C	FMN2_MOUSE	Q9JL04	Fmn2	5	525	657	645	710	781	1.22414	0.109306	28.153
313	R.VAAAT@EATETPR.I	ARMX2_MOUSE	Q6A058	Armcx2 Kiaa0512	5	27573	22413	29212	32029	32688	1.22573	0.11059	41.938
705	K.VTGPQAT@TGTPLVTMR.P	HCFC1_MOUSE	Q61191	Hcfc1	5	3132	3209	3423	2872	3053	0.910231	0.112098	32.273
457	H.TVT@AAYAPAAATVAVAR.P	ZFR_MOUSE	O88532	Zfr	5	24136	20973	30157	31413	35674	1.337	0.113928	14.768
196	R.ECTIEAT@A.-	CNBP_MOUSE	P53996	Cnbp Cnbp1 Znf9	5	3254	3262	4111	2122	2910	0.710266	0.116995	101.56
29	R.QPSVT@ISSK.I	NFM_MOUSE	P08553	Nefm Nef3 Nfm	5	883405	1028738	808379	731072	718077	0.79901	0.117454	49.787
404	R.IFLSGIT@EEER.Q	SHAN2_MOUSE	Q80Z38	Shank2 Cortbp1 Kiaa1022	5	1689	1764	2005	2032	2234	1.17241	0.117982	57.257
551	K.DKPEEIVPAS@KPSR.T	SHAN2_MOUSE	Q80Z38	Shank2 Cortbp1 Kiaa1022	5	25179	22542	30146	30925	38861	1.34433	0.118929	8.6244
81	K.VAVS@DSESVSLSGSPK.S	NAV3_MOUSE	Q80TN7	Nav3 Kiaa0938 Pomfil1	5	2267	2100	3089	3246	3472	1.35153	0.118985	19.854
559	K.GAAAM#IPGPQTVAT@EIR.S	E41L1_MOUSE	Q9Z2H5	Epb41l1 Epb4 Epb4.1l1 Kiaa0338	5	5190	2821	4982	6116	6980	1.51189	0.120297	25.687
227	R.GLEEKPT@IAFATIPAASR.V	FOXK1_MOUSE	P42128	Foxk1 Mnf	5	4046	5586	5905	8734	6428	1.4638	0.124555	13.775
252	K.SSLLLDTVTS@IPSSR.T	MAP1A_MOUSE	Q9QYR6	Map1a Mtap1 Mtap1a	5	5062	4201	6567	6810	7863	1.39037	0.125061	9.3998
30	K.QVVPFSSS@V.-	GUAD_MOUSE	Q9R111	Gda	5	9483	7163	9573	6941	6122	0.74734	0.129348	26.985
48	K.AGYSQGATQYT@QAQQAR.Q	ZFR_MOUSE	O88532	Zfr	4	1581		1669	2973	2205	1.59323	0.130111	36.014
383	K.QRPYSVAVPAFS@QGLDDYGAR.S	BAIP2_MOUSE	Q8BKX1	Baiap2	5	2396	1631	2434	2738	3030	1.33911	0.131678	13.405
414	K.VSLQDPSALATS@K.E	MTAP2_MOUSE	P20357	Map2 Mtap2	5	31835	24777	32465	35258	37747	1.22936	0.13213	26.311
331	T.QTPSLT@LSSDIPR.S	BSN_MOUSE	O88737	Bsn Kiaa0434	5	10994	11444	13877	9998	9377	0.800289	0.132702	26.57
93	K.VVST@LPSTVLGK.G	GMEB2_MOUSE	P58929	Gmeb2	5	39839	40190	41336	41361	42464	1.03603	0.133797	30.831
443	K.IGDVTTS@AVK.T	YTHD1_MOUSE	P59326	Ythdf1	5	696359	668582	693381	652880	536819	0.866992	0.133975	54.007
669	K.PTGLPLTSNM#SLNLVT@SADYK.L	PCLO_MOUSE	Q9QYX7	Pclo Acz	5	590	484	647	669	788	1.2699	0.134218	5.8668
132	R.NTVT@QALSR.F	CTTB2_MOUSE	B9EJA2	Cttnbp2 Kiaa1758	5	6552	6517	8251	8267	9448	1.24636	0.134567	33.663
241	K.M#VHPPGT@ALPAPQK.D	TTLL3_MOUSE	A4Q9E5	Ttll3	5	3465	2681	3815	3980	5302	1.39775	0.137469	1000
336	K.TLSSPSNRPSGEASVPPTS@AALPFLPVGR.M	ATX2L_MOUSE	Q7TQH0	Atxn2l A2lp	4		383	449	2696	1360	4.875	0.137508	0
60	K.VTGGQTIQVETSS@ESPFPAK.E	MTAP2_MOUSE	P20357	Map2 Mtap2	5	16285	6520	23494	27977	28372	1.8256	0.138506	11.276
305	K.IEAAGVPTT@GQFM#R.I	EMSY_MOUSE	Q8BMB0	Emsy	5	1953	2219	3427	5251	3404	1.70845	0.141265	22.848
253	R.QAS@ISGPAPTK.A	SYN1_MOUSE	O88935	Syn1 Syn-1	5	1719	1884	2441	2439	2839	1.30989	0.145222	15.706
7	H.TFVT@TALPK.S	ATX1_MOUSE	P54254	Atxn1 Sca1	5	57606	50362	65114	44645	48719	0.809131	0.149074	18.233
395	R.DILIT@QM#GTAQGVGLK.P	BSN_MOUSE	O88737	Bsn Kiaa0434	4		2362	2194	1981	1578	0.781168	0.149841	21.68
608	K.EAVSTAVEEPPTT@QR.S	ANK2_MOUSE	Q8C8R3	Ank2 AnkB	5	10777	8800	14435	15518	15313	1.35971	0.151746	7.3128
590	K.NAFDYSGGT@EAAVDLTSGR.V	PCLO_MOUSE	Q9QYX7	Pclo Acz	5	25344	22857	43912	50967	44493	1.5545	0.151957	9.4418
675	K.TNS@SFIQGFVDHVK.E	SAP_MOUSE	Q61207	Psap Sgp1	5	18519	15007	17434	31335	19820	1.50574	0.151999	13.378
415	K.ILDSFTAAPVPM#S@T@AALK.S	SON_MOUSE	Q9QX47	Son Nrebp	5	6189	6420	9473	24587	10611	2.39095	0.153426	7.5326
342	L.AAPVS@FSTSTSSDSSGGR.V	BSN_MOUSE	O88737	Bsn Kiaa0434	5	6179	6037	8557	4415	5260	0.698623	0.154382	41.045
80	K.VSAPPSAAST@F.S	SYNPO_MOUSE	Q8CC35	Synpo Kiaa1029	5	13119	14007	11516	15033	24574	1.53746	0.156361	23.977
478	R.VT@QHFAK.E	BSN_MOUSE	O88737	Bsn Kiaa0434	5	92845	57921	95981	110084	113933	1.36182	0.156378	1000
113	K.M#VGTT@SVVK.N	QRIC1_MOUSE	Q3UA37	Qrich1	5	17145	18335	18987	19140	22238	1.13953	0.156843	20.409
376	K.SVFTT@AASELANK.S	RBP2_MOUSE	Q9ERU9	Ranbp2	5	75134	65521	76642	62227	65315	0.880422	0.158868	32.273
274	R.TIQS@STGVIK.L	DLGP1_MOUSE	Q9D415	Dlgap1 Gkap Kiaa4162	5	21710	18943	24357	24278	30266	1.25851	0.159515	39.76
453	N.TSSIATS@SVK.G	ZFR_MOUSE	O88532	Zfr	5	2426	2646	3942	3879	4624	1.41497	0.160005	22.848
220	R.VS@TPSLDDPAR.R	LPPR3_MOUSE	Q7TPB0	Plppr3 Kiaa4076 Lppr3 Prg2	5	17889	17050	27265	31302	26982	1.40547	0.160029	22.092
332	K.PAVPEIPVT@T@QK.T	PCLO_MOUSE	Q9QYX7	Pclo Acz	5	100559	157011	182849	265855	187181	1.54297	0.160387	1000
428	K.EGVVHGVT@TVAEK.T	SYUA_MOUSE	O55042	Snca Syn	5	27690	21511	33942	34930	38097	1.3175	0.162951	20.75
141	K.ITST@YEVIR.N	PCLO_MOUSE	Q9QYX7	Pclo Acz	5	56023	27631	112625	111500	146751	1.9736	0.164812	20.409
105	R.YSCVCSPGFT@GQR.C	NOTC2_MOUSE	O35516	Notch2	5	11058	13788	9868	19238	13460	1.41289	0.166096	2.5175
173	R.GDAVGFQEAS@LAQYS@ATTAR.E	BSN_MOUSE	O88737	Bsn Kiaa0434	5	1784	1811	1606	1986	3357	1.54095	0.167699	49.789
294	R.M#GLEVIPVT@S@TTNK.I	FIP1_MOUSE	Q9D824	Fip1l1	5	48122	47727	60133	37275	45057	0.791745	0.169034	25.175
385	R.AQPSVS@LGAPYR.G	RBM14_MOUSE	Q8C2Q3	Rbm14	5	147604	89989	122685	146079	192988	1.41169	0.17271	48.123
525	R.TIM#PDGTVVTTVTTVQS@R.P	C2C2L_MOUSE	Q80X80	C2cd2l Tmem24	5	2074	3867	4450	5711	4721	1.50592	0.176111	22.092
39	L.SLGSNS@TVTASTR.S	UBP2L_MOUSE	Q80X50	Ubap2l	5	6377	5331	6848	6880	9836	1.35126	0.179155	20.409
517	R.T@STAPSSPGVDSVPLQR.T	CTND2_MOUSE	O35927	Ctnnd2 Catnd2 Nprap	5	13843	8081	7593	26323	12958	1.99619	0.179189	9.3998
514	C.SVQT@EPEQLPR.V	BSN_MOUSE	O88737	Bsn Kiaa0434	5	3098	2784	3436	2192	2832	0.808757	0.179444	56.472
382	R.DYM#SDSEVSST@RPSR.V	PCLO_MOUSE	Q9QYX7	Pclo Acz	5	28695	19866	24479	14039	20482	0.708947	0.180371	9.421
421	H.VIVST@TGPNPFNTLTDR.E	ADDA_MOUSE	Q9QYC0	Add1	5	10689	9672	14593	13768	19954	1.44713	0.181992	5.4694
89	K.SPVLSSS@ASSSALSSAK.P	TEX2_MOUSE	Q6ZPJ0	Tex2 Kiaa1738	4	1833		1262	2125	2931	1.6336	0.18552	6.5868
560	K.M#PVCSFNGSTPIT@K.S	RTN3_MOUSE	Q9ES97	Rtn3	5	30791	34401	27874	40448	33629	1.19394	0.186029	6.0437
310	R.T@STAPSSPGVDSVPLQR.T	CTND2_MOUSE	O35927	Ctnnd2 Catnd2 Nprap	5	132013	9000	9906	173802	119713	2.91728	0.186133	9.3998
111	R.GLGSGDDLDSSSLNSS@R.S	RNF34_MOUSE	Q99KR6	Rnf34	5	3188	3562	5290	5344	5541	1.3561	0.187043	0.00015097
467	R.CFQPPIHQSLATT@C.-	CYFP2_MOUSE	Q5SQX6	Cyfip2 Kiaa1168 Pir121	5	7043	3038	10109	735	3206	0.292793	0.187583	14.04
91	K.ITST@YEVIR.N	PCLO_MOUSE	Q9QYX7	Pclo Acz	5	100712	66158	115391	126189	125634	1.33825	0.18978	20.409
725	R.TAVKPTPIILTDQGM#DLTS@LAVEAR.K	BSN_MOUSE	O88737	Bsn Kiaa0434	5	752	948	683	899	1260	1.359	0.19034	6.4512
541	R.EEVASTVS@SSYR.N	MAP6_MOUSE	Q7TSJ2	Map6 Mtap6	5	3239	2676	2382	3874	3110	1.26263	0.191116	19.854
491	K.FSPIQES@R.D	PCLO_MOUSE	Q9QYX7	Pclo Acz	5	25135	18707	21414	25163	26616	1.19021	0.191933	71.216
125	K.TEGALQIS@.A	SHAN2_MOUSE	Q80Z38	Shank2 Cortbp1 Kiaa1022	5	2374	1896	3305	1742	1495	0.64099	0.192986	119.17
243	R.SLEVLNLS@SNK.L	OMGP_MOUSE	Q63912	Omg Omgp	5	7504	6710	7747	5892	6928	0.875643	0.201904	19.223
507	K.DLFYVS@RPPLAR.S	SYGP1_MOUSE	F6SEU4	Syngap1	5	76030	71837	93011	95726	92316	1.17098	0.202827	1000
487	R.SLVQGELVT@ASK.A	ADDA_MOUSE	Q9QYC0	Add1	5	22580	23324	31010	31025	31515	1.21967	0.204348	49.787
340	R.VSPAIHIT@AATDPK.V	BSN_MOUSE	O88737	Bsn Kiaa0434	5	233947	148370	257346	253795	360018	1.43938	0.206253	54.527
603	L.SLGSNS@TVTASTR.S	UBP2L_MOUSE	Q80X50	Ubap2l	5	7451	3931	5804	3862	3364	0.630688	0.208808	20.409
576	K.IS@LPETGLAPTPSSQTK.E	PCLO_MOUSE	Q9QYX7	Pclo Acz	5	4517	5455	5253	6509	5398	1.1731	0.210937	53.467
472	K.TT@SGSIITVVPK.S	EMSY_MOUSE	Q8BMB0	Emsy	5	64056	67167	70487	69161	77787	1.09277	0.217694	9.3998
38	R.TSLGSGFGSPSVT@DSR.P	PKP4_MOUSE	Q68FH0	Pkp4 Armrp	4	11734	15071		18548	31028	1.84951	0.220011	4.1346
218	R.VST@GEVM#DYSS@K.T	PCLO_MOUSE	Q9QYX7	Pclo Acz	5	1071650	814194	1159953	1244734	1199416	1.2037	0.222953	0.64448
194	R.T@VASAATANEIR.R	REPS1_MOUSE	O54916	Reps1	5	8825	8524	19400	4509	6102	0.433114	0.232562	25.954
256	R.TIQS@STGVIK.L	DLGP1_MOUSE	Q9D415	Dlgap1 Gkap Kiaa4162	5	47609	36783	49903	32792	39548	0.807997	0.234851	39.76
572	R.SDSAVSVPTT@QANATR.R	APC2_MOUSE	Q05020	Apoc2	5	2139	2519	4531	3869	5780	1.57509	0.236542	7.3128
445	K.YSDVEVPAS@VTGH.S	ADDA_MOUSE	Q9QYC0	Add1	5	2549	1279	2056	2800	2545	1.36259	0.240031	16.757
140	K.TSGVVQGVAS@VAEK.T	SYUB_MOUSE	Q91ZZ3	Sncb	5	5361	2916	3529	2360	2749	0.649119	0.245607	92.441
563	K.AVTGQTT@QASPPVVTGR.V	LIN54_MOUSE	Q571G4	Lin54 Kiaa2037	5	3169	3333	4619	4356	4829	1.23887	0.247066	9.3998
257	R.SLSQS@QGDPLPPAHTGTFR.T	CTND2_MOUSE	O35927	Ctnnd2 Catnd2 Nprap	4	993	658		1038	1273	1.39976	0.248104	13.123
204	S.IINLSAASSLGTPVT@M#DSK.T	PCLO_MOUSE	Q9QYX7	Pclo Acz	5	3135	3273	3517	3774	3408	1.08544	0.24959	4.935
620	K.TATTTPATGFS@F.S	NUP62_MOUSE	Q63850	Nup62	5	428	941	1300	426	431	0.481641	0.252871	76.997
664	R.LSQM#GVT@TDGVPAQQLR.I	SYGP1_MOUSE	F6SEU4	Syngap1	5	3564	2701	2262	3156	4556	1.35663	0.253027	5.4694
24	K.TATT@APGFVDTR.K	F193A_MOUSE	Q8CGI1	Fam193a	5	83048	80319	106346	117310	98482	1.20012	0.253434	32.273
309	K.FGSLLPIHPVTS@G.-	PTPA_MOUSE	P58389	Ptpa Ppp2r4	5	1382	1036	1390	1103	1000	0.828388	0.255678	5.024
283	A.SSLGTPVT@M#DSK.T	PCLO_MOUSE	Q9QYX7	Pclo Acz	5	15404	19403	25464	14122	15465	0.736349	0.25848	47.925
444	R.RPLGNFTPPPT@YAETLSTAPVASR.V	SYNPO_MOUSE	Q8CC35	Synpo Kiaa1029	5	557	2111	2220	652	683	0.409677	0.259536	9.7431
639	N.NGTPVVPTT@YSSSVSGIR.-	NUDT3_MOUSE	Q9JI46	Nudt3 Dipp Dipp1	5	905	873	1217	1257	1148	1.20451	0.259943	6.5868
79	R.FVAGGGANSRVSALQGS@K.G	GTPBA_MOUSE	Q8K013	Gtpbp10	5	17771	16098	17517	14813	16744	0.921175	0.26386	16.834
188	R.TLIM#TT@NNQTR.V	PAPD7_MOUSE	Q6PB75	Tent4a Papd7 Pols	5	10151	12063	11768	13284	11896	1.11147	0.26573	32.273
32	K.VS@LQQSPLVM#SSVVEK.G	PCLO_MOUSE	Q9QYX7	Pclo Acz	5	2231	1723	2263	2520	2284	1.15908	0.266901	15.269
550	R.KEVVVPVT@K.S	EMAL1_MOUSE	Q05BC3	Eml1	5	31917	29328	33784	30570	27098	0.910269	0.270848	1000
126	K.IAM#T@TCEQIVR.K	CNOT1_MOUSE	Q6ZQ08	Cnot1 Kiaa1007	5	2017	1758	2970	1632	1583	0.714974	0.270961	32.273
459	K.SEVVPLST@M#.T	SKT_MOUSE	A2AQ25	Skt Etl4 Kiaa1217	4	1059		1294	1453	2475	1.66936	0.271959	26.985
328	K.LTNVATS@VSNK.S	VIAAT_MOUSE	O35633	Slc32a1 Vgat Viaat	5	77476	47587	65758	81602	76204	1.24048	0.272331	32.273
225	R.LYS@SM#SDTNLAEAGLNYHAQR.L	BSN_MOUSE	O88737	Bsn Kiaa0434	5	445	363	859	7978	537	7.66197	0.275153	7.7683
64	K.VVT@EEVTTTTTTITEK.H	ANK2_MOUSE	Q8C8R3	Ank2 AnkB	5	1469	1464	1387	1448	1664	1.08056	0.276783	49.343
501	K.PTPTCIS@SATGLIENRPQSPAAGR.T	WASF1_MOUSE	Q8R5H6	Wasf1 Wave1	5	1917	1483	2276	2663	2083	1.25423	0.28076	0.00014321
52	N.MSLNLVT@SADYK.L	PCLO_MOUSE	Q9QYX7	Pclo Acz	5	16941	15289	20270	20717	19401	1.14623	0.281513	20.409
280	K.T@EGALQISAAPEPAVAPGR.T	SHAN2_MOUSE	Q80Z38	Shank2 Cortbp1 Kiaa1022	5	9335	8615	15187	9116	162161	7.75313	0.282561	95.533
134	Q.LLPST@ATVR.A	BSN_MOUSE	O88737	Bsn Kiaa0434	5	23516	16763	28091	17123	17405	0.757525	0.284298	28.857
375	K.SSPATT@VTSPNSTPAK.T	AP180_MOUSE	Q61548	Snap91	5	280610	202935	268601	213566	207431	0.839592	0.28841	9.553
614	R.VS@LPETLNLNPSLK.H	SKIL_MOUSE	Q60665	Skil Skir Sno	5	1512	594	820	1229	1768	1.5364	0.291013	23.82
531	N.GTPVVPTT@YSSSVSGIR.-	NUDT3_MOUSE	Q9JI46	Nudt3 Dipp Dipp1	5	3582	3655	4241	4071	4296	1.09344	0.294368	20.409
315	M.SAIIT@QAGATGVTSSPGIK.S	HCFC1_MOUSE	Q61191	Hcfc1	5	10121	9690	14602	7388	9897	0.753422	0.294616	30.84
146	K.ETPAAS@EAPSSAAK.A	BASP1_MOUSE	Q91XV3	Basp1 Nap22	5	63689	45649	81536	84127	77368	1.26912	0.29735	34.542
151	K.TSGVVQGVASVAEKT@K.E	SYUB_MOUSE	Q91ZZ3	Sncb	5	3673	3378	3219	3193	3221	0.936806	0.297532	7.838
185	R.SAYSSYSAPVS@SSLSVR.R	NFL_MOUSE	P08551	Nefl Nf68 Nfl	5	18114	26941	37146	29850	53111	1.51387	0.297829	9.421
497	R.AAAGPLPPIS@ADTR.D	PCLO_MOUSE	Q9QYX7	Pclo Acz	5	48972	49601	51758	49907	59937	1.09602	0.30446	5.1668
524	R.T@FPESTLGQSSK.L	GAB1_MOUSE	Q9QYY0	Gab1	5	17151	18559	19599	15982	17988	0.921279	0.307103	38.405
659	K.QELSQDNAT@LK.A	LAMA5_MOUSE	Q61001	Lama5	5	25410	19056	19206	21659	32813	1.28326	0.312082	58.805
624	R.S@VSIPIPPEPLALDR.H	PCLO_MOUSE	Q9QYX7	Pclo Acz	5	15405	12942	11388	22098	13198	1.33243	0.313524	8.7946
136	H.AVT@SPLQLTTSK.H	PCLO_MOUSE	Q9QYX7	Pclo Acz	5	4379	2973	6104	3032	3136	0.687574	0.316861	11.217
697	Q.SLTATS@EAANVPDR.T	OXR1_MOUSE	Q4KMM3	Oxr1 C7 Gm1238	5	1920	1895	2330	2034	3137	1.26225	0.318001	22.848
400	R.T@VSSPIPYTPSPSSSR.P	CCDC6_MOUSE	D3YZP9	Ccdc6	4		2589	2062	2098	1329	0.736831	0.319617	25.115
155	K.TNS@SFIQGFVDHVK.E	SAP_MOUSE	Q61207	Psap Sgp1	5	899	766	1371	1566	1134	1.33399	0.323119	13.378
403	R.SGLGLGAASASTS@GSGPADSVM#R.Q	MAP6_MOUSE	Q7TSJ2	Map6 Mtap6	5	830	968	929	865	1646	1.38119	0.326081	20.547
450	R.T@LPAAPASANTAATTTAPAK.Q	PHAR4_MOUSE	Q501J7	Phactr4 Kiaa4120	5	3892	4561	2515	3137	2167	0.725383	0.326198	41.854
566	R.S@ISPSPSAILER.R	SKT_MOUSE	A2AQ25	Skt Etl4 Kiaa1217	5	1474	757	1366	1287	2073	1.40117	0.326272	28.743
158	K.EQVTNVGGAVVT@GVTAVAQK.T	SYUA_MOUSE	O55042	Snca Syn	5	6795	3682	6878	8935	6460	1.3306	0.328198	41.635
362	T.ISDCSVQT@EPEQLPR.V	BSN_MOUSE	O88737	Bsn Kiaa0434	5	5367	3140	3831	2015	3738	0.699425	0.329724	23.637
652	R.ASQSSLESSTGPSYS@R.S	RIMS2_MOUSE	Q9EQZ7	Rims2 Rab3ip2 Rim2	5	7149	2293	3035	5741	7284	1.56588	0.33076	5.5469
183	R.AQSPSYVTS@TGVSPSR.G	PKP4_MOUSE	Q68FH0	Pkp4 Armrp	5	6404	4167	3251	5054	7831	1.39831	0.332383	20.409
269	S.LGTPVT@M#DSK.T	PCLO_MOUSE	Q9QYX7	Pclo Acz	5	3815	4362	6955	2529	4304	0.677339	0.333292	23.625
318	M.IKPVEVT@ESA.-	OGT1_MOUSE	Q8CGY8	Ogt	5	876164	677661	1066398	514661	815762	0.761628	0.338466	38.261
532	R.VS@LVTAPVK.I	RTN1_MOUSE	Q8K0T0	Rtn1 Nsp	5	8314	7502	8675	8409	9083	1.07133	0.339144	33.98
433	R.EELPPSS@VSNK.T	K1468_MOUSE	Q148V7	Relch Kiaa1468	5	15624	12915	19426	18317	19232	1.17426	0.339992	32.273
473	K.GGST@TGSQFLEQFK.T	UBP2L_MOUSE	Q80X50	Ubap2l	5	4077	5207	5181	6104	4977	1.14908	0.342112	15.267
77	K.S@ISQTVTGR.P	PCLO_MOUSE	Q9QYX7	Pclo Acz	5	5640	4928	7986	6995	8263	1.23353	0.342155	16.508
753	R.DSAVDLSS@LK.H	BSN_MOUSE	O88737	Bsn Kiaa0434	5	16599	16752	23069	23966	20480	1.18166	0.343337	15.728
585	R.IT@VAPGALER.V	HCFC1_MOUSE	Q61191	Hcfc1	5	324447	357379	328512	288318	335693	0.926439	0.344945	1000
219	K.GAILTT@M#LATR.N	KCC2A_MOUSE	P11798	Camk2a	5	13505	12237	13771	12441	12542	0.948409	0.347961	32.273
629	R.SVGGSGGGSFGDNLVT@R.S	LMNA_MOUSE	P48678	Lmna Lmn1	5	19723	16998	26606	16994	17043	0.80622	0.348601	79.551
358	R.PLPAAT@AEGPAAVTLAAPAFSR.A	HSPB1_MOUSE	P14602	Hspb1 Hsp25 Hsp27	5	1280	1122	1591	1302	2193	1.31292	0.349568	21.768
764	K.VT@GPQATTGTPLVTM#R.P	HCFC1_MOUSE	Q61191	Hcfc1	5	65479	10340	64268	18563	23082	0.445919	0.351877	28.581
97	R.GDAVGFQEAS@LAQYS@ATTAR.E	BSN_MOUSE	O88737	Bsn Kiaa0434	5	6093	2552	6148	5394	8879	1.44727	0.352977	49.789
210	R.IVVT@GNNEDISFSR.P	MFF_MOUSE	Q6PCP5	Mff	5	6010	5027	10607	8718	10886	1.35862	0.353513	84.57
234	R.SNVAS@TAACSSASSLGLGLAYR.R	AINX_MOUSE	P46660	Ina	5	1790	1236	1602	1352	3633	1.61571	0.357424	14.628
765	K.VT@GPQATTGTPLVTM#R.P	HCFC1_MOUSE	Q61191	Hcfc1	5	15442	14581	17217	16900	16745	1.06832	0.362272	28.581
17	R.TSLGSGFGSPSVT@DSR.P	PKP4_MOUSE	Q68FH0	Pkp4 Armrp	5	11518	7740	9125	10380	11728	1.16838	0.369048	4.1346
378	R.ATAEFSTQTPSLT@LSSDIPR.S	BSN_MOUSE	O88737	Bsn Kiaa0434	4	1604		4857	1638	1027	0.412475	0.370129	8.2779
405	N.LAQYGPAAS@QATAVR.Q	BSN_MOUSE	O88737	Bsn Kiaa0434	5	44982	33785	63033	49814	74630	1.3164	0.374522	69.642
143	K.SGTVTVAQQAQVVT@T@VVGGVTK.T	HCFC1_MOUSE	Q61191	Hcfc1	4	2030		2521	2415	3005	1.19095	0.37505	34.304
600	L.LDTS@FASSER.L	BSN_MOUSE	O88737	Bsn Kiaa0434	5	12271	9241	14478	13240	15045	1.17887	0.376522	36.046
666	R.GSPST@VSSSYK.R	NFM_MOUSE	P08553	Nefm Nef3 Nfm	5	36810	40210	38388	37859	45562	1.08425	0.377681	36.046
527	H.VIVST@TGPNPFNTLTDR.E	ADDA_MOUSE	Q9QYC0	Add1	5	1734	1970	2477	1450	1976	0.831419	0.387302	5.4694
12	R.AT@SVPGPTQATAPPEVGR.V	BSN_MOUSE	O88737	Bsn Kiaa0434	4		2568	1537	11792	2525	3.4877	0.387707	6.7745
348	K.TMPTT@QSFASDPK.Y	ACK1_MOUSE	O54967	Tnk2 Ack1	5	7520	7755	8187	6462	7953	0.921597	0.388999	8.2161
573	M.ISVS@SAEYGSDAK.E	PRC2C_MOUSE	Q3TLH4	Prrc2c Bat2d Bat2d1 Bat2l2 Kiaa1096	5	18105	16948	19099	17242	24558	1.15785	0.389956	32.273
584	M.PST@AAASSNLSSPVTVR.S	SLAI1_MOUSE	Q68FF7	Slain1	5	2691	1835	2096	2275	2979	1.19012	0.39059	22.848
679	R.GGSPLTT@TQGGSPTK.L	CTND2_MOUSE	O35927	Ctnnd2 Catnd2 Nprap	5	28509	23369	28215	25218	23779	0.917627	0.394392	18.233
492	R.EPSTT@SGGGQLNR.A	K1468_MOUSE	Q148V7	Relch Kiaa1468	4	4450		4603	5530	4568	1.11543	0.395634	9.3998
138	N.LSAASSLGTPVT@M#DSK.T	PCLO_MOUSE	Q9QYX7	Pclo Acz	5	3763	3931	4669	4095	3166	0.880975	0.398033	10.918
58	K.TTGPYPET@R.Q	PCLO_MOUSE	Q9QYX7	Pclo Acz	5	87817	70600	101606	92073	106071	1.14304	0.400954	47.845
698	K.IT@ASSSFR.S	SH3G1_MOUSE	Q62419	Sh3gl1 Sh3d2b	5	325848	294836	363184	265271	324791	0.899605	0.401892	42.885
249	R.EVLDSTTSS@L.-	GRM3_MOUSE	Q9QYS2	Grm3 Gprc1c Mglur3	5	4350	3496	4340	3737	3675	0.912358	0.402568	26.985
605	K.AS@GAGGPPRPELPAGVAR.E	BSN_MOUSE	O88737	Bsn Kiaa0434	5	115627	79962	100974	114824	109187	1.13304	0.402619	1000
488	R.LPQPST@TSK.T	ZC21A_MOUSE	Q8BJH1	Zc2hc1a Fam164a	5	55594	48417	58308	55456	61250	1.07849	0.403654	32.273
672	P.VTVTS@LPASVR.M	HCFC1_MOUSE	Q61191	Hcfc1	5	11566	8306	14563	13772	13670	1.19538	0.407297	17.006
168	R.ILSS@TASK.V	AINX_MOUSE	P46660	Ina	5	161797	128726	170124	149868	119147	0.875991	0.409979	26.311
533	R.VST@GEVM#DYSS@K.T	PCLO_MOUSE	Q9QYX7	Pclo Acz	5	73816	71740	96648	68923	72698	0.877077	0.410227	0.64448
90	R.QAS@ISGPAPTK.A	SYN1_MOUSE	O88935	Syn1 Syn-1	5	184377	137523	189466	188437	192595	1.11769	0.417667	15.706
538	K.LVT@SADGK.P	HCFC1_MOUSE	Q61191	Hcfc1	5	41983	24827	48641	30204	29599	0.776992	0.417948	54.007
254	R.LQPQSQPTT@R.G	BSN_MOUSE	O88737	Bsn Kiaa0434	5	49599	24688	43693	46368	50640	1.23336	0.419459	9.3998
410	K.T@VAVTPGTTT@LPATVK.V	HCFC1_MOUSE	Q61191	Hcfc1	5	4432	4245	4789	4475	3999	0.943933	0.422873	29.151
363	K.SYSTSSPINIVVS@S@AGLSPIR.V	CTND2_MOUSE	O35927	Ctnnd2 Catnd2 Nprap	4	52998		628	508	836	0.0250625	0.423305	18.095
233	R.YLGQGLQYGS@FTDLR.H	BSN_MOUSE	O88737	Bsn Kiaa0434	5	6493	3418	8110	7183	8161	1.27718	0.426272	19.854
361	R.M#PST@AAASSNLSSPVTVR.S	SLAI1_MOUSE	Q68FF7	Slain1	5	14300	18081	18482	19837	17575	1.10332	0.427871	9.3998
440	K.QTTAAAAAT@F.S	SYN1_MOUSE	O88935	Syn1 Syn-1	5	1721	1119	1123	1380	1822	1.21196	0.428014	132.33
540	S.SLGTPVT@M#DSK.T	PCLO_MOUSE	Q9QYX7	Pclo Acz	5	41100	31487	43364	31717	36466	0.882049	0.430957	33.658
25	K.FTATVETT@IAR.T	LIMC1_MOUSE	Q3UH68	Limch1 Kiaa1102	5	53992	54048	70124	64248	67135	1.10614	0.434991	30.831
638	R.TVVT@M#DESTSNVVTK.I	PCLO_MOUSE	Q9QYX7	Pclo Acz	5	1042	1817	3493	1147	1404	0.602409	0.435899	62.113
623	K.NS@TLCDLCIGPLK.C	TRFE_MOUSE	Q921I1	Tf Trf	5	25773	12797	16669	11790	15818	0.749688	0.4397	28.961
424	R.VTGT@LAATSTAAQR.V	NPAS3_MOUSE	Q9QZQ0	Npas3 Mop6	5	2927	4583	6127	7104	4655	1.29343	0.439915	36.89
239	K.ATVSAPT@TT@LK.T	AP4E1_MOUSE	Q80V94	Ap4e1	5	3895	2471	4926	5547	3926	1.25837	0.441619	1.6621e-05
165	K.GVS@VSSGTGLPDM#TGSVYNK.T	UBAP2_MOUSE	Q91VX2	Ubap2 Lig1	5	15722	10607	31853	40533	18732	1.52792	0.442073	0.00021745
337	K.S@VT@DTALPGQSSGPFYSPR.D	BSN_MOUSE	O88737	Bsn Kiaa0434	5	309616	5167	81934	19399	37347	0.214558	0.444263	8.4647
61	K.TCNIS@VGR.-	PHIPL_MOUSE	Q8BGT8	Phyhipl	5	18051	13774	18244	17381	19608	1.10814	0.445092	43.762
273	R.SYLPGSGLTTT@R.S	SKT_MOUSE	A2AQ25	Skt Etl4 Kiaa1217	5	47537	45359	68885	53422	77560	1.21444	0.446149	14.04
157	K.EAPPAS@TVSGIR.P	OXR1_MOUSE	Q4KMM3	Oxr1 C7 Gm1238	5	1918	1640	3035	2422	3004	1.23449	0.447767	17.006
397	K.SSASVTGEPPLYPTGSDS@SR.A	NU214_MOUSE	Q80U93	Nup214 Kiaa0023	4		3617	1187	2448	8235	2.22377	0.447808	6.5867
708	K.QT@TAAAAATFSEQVGGGSGGAGR.G	SYN1_MOUSE	O88935	Syn1 Syn-1	5	20597	4621	5703	4080	4953	0.438197	0.448722	54.007
174	R.QLFVT@VVK.T	ANR17_MOUSE	Q99NH0	Ankrd17 Foe Gtar Kiaa0697	5	138539	146443	168240	140527	141744	0.934214	0.450129	1000
175	R.APVISGVT@K.A	TPPP_MOUSE	Q7TQD2	Tppp	5	534250	720999	571123	578786	502474	0.888039	0.451799	53.227
724	L.TDPIPTT@ETSIAPR.Q	AAK1_MOUSE	Q3UHJ0	Aak1 Kiaa1048	4	1390		2243	1573	1206	0.764933	0.454834	11.095
447	K.EAATLFVT@R.D	NHSL2_MOUSE	B1AXH1	Nhsl2	5	7229	8931	9301	8788	9714	1.09002	0.455156	43.163
95	K.SPITIITT@K.V	HCFC1_MOUSE	Q61191	Hcfc1	5	2079247	2440287	2261502	2299943	1856267	0.919375	0.455458	67.757
520	R.M#GLEVIPVT@S@TTNK.I	FIP1_MOUSE	Q9D824	Fip1l1	5	3305	3786	4262	3100	3739	0.903594	0.457436	25.175
167	K.T@QPM#VATTTTVAEK.Y	MECP2_MOUSE	Q9Z2D6	Mecp2	5	67712	55826	75707	72840	72667	1.09544	0.457757	7.3128
648	K.LSSPAAFLPACSSPS@R.E	C2CD5_MOUSE	Q7TPS5	C2cd5 Cdp138 Kiaa0528	5	1278	860	1383	1410	1295	1.15237	0.458227	20.98
244	R.VS@TGEVMDYSSK.T	PCLO_MOUSE	Q9QYX7	Pclo Acz	5	45790	46377	64294	52599	68250	1.15859	0.459487	7.3128
427	R.STT@VTFTVR.P	SHAN2_MOUSE	Q80Z38	Shank2 Cortbp1 Kiaa1022	5	37908	24571	42748	41580	40427	1.169	0.46101	32.273
631	T.PS@YVAFTDTER.L	HS71A_MOUSE	Q61696	Hspa1a Hsp70-3 Hsp70A1	5	7358	7215	6746	5634	7399	0.916999	0.461155	57.104
493	K.AGLVPFT@ESSVSK.L	ZEP2_MOUSE	Q3UHF7	Hivep2 Mibp1	5	28897	25347	37896	37081	32890	1.1391	0.461159	67.685
442	K.ASTS@DYQVISDR.Q	NUP53_MOUSE	Q8R4R6	Nup35 Mp44 Nup53	5	3356	3176	2903	3581	3117	1.06486	0.461973	32.273
674	K.ITST@YEVIR.N	PCLO_MOUSE	Q9QYX7	Pclo Acz	5	2783001	2475056	2980965	2927020	2886048	1.05833	0.462421	20.409
762	M.SLNLVT@SADYK.L	PCLO_MOUSE	Q9QYX7	Pclo Acz	5	39124	30525	48775	30589	36384	0.848304	0.463191	30.831
539	R.S@SSSQGSLM#EQISSVVTR.F	GRM5_MOUSE	Q3UVX5	Grm5 Gprc1e Mglur5	5	547	388	770	628	761	1.22199	0.465725	14.04
368	R.QVISGVGIS@TPQYSTAR.M	PCLO_MOUSE	Q9QYX7	Pclo Acz	5	10582	6458	12063	7017	8649	0.807443	0.467075	9.7318
275	K.APFPAT@CEAPSR.G	BSN_MOUSE	O88737	Bsn Kiaa0434	5	51675	64336	62509	55558	55048	0.929358	0.470576	44.136
471	R.VST@GEVM#DYSS@K.T	PCLO_MOUSE	Q9QYX7	Pclo Acz	5	21074	33305	97682	50100	115401	1.63258	0.472865	0.64448
535	K.EVGM#TFSQGPGS@PATT@ASPTR.G	BSN_MOUSE	O88737	Bsn Kiaa0434	5	86958	7486	7008	6182	5325	0.170135	0.473238	5.8421
109	P.FQYS@EGFTAK.G	PCLO_MOUSE	Q9QYX7	Pclo Acz	5	3529	3231	4286	3682	4513	1.11285	0.47502	43.163
718	Q.QSASQATPVT@QGQGR.Q	SYN1_MOUSE	O88935	Syn1 Syn-1	5	9014	8075	10604	7074	9328	0.888419	0.476803	17.085
391	R.SVPTT@VAVSSLLAPATNQSSAK.V	ZN598_MOUSE	Q80YR4	Znf598 Zfp598	4	2331		14049	14250	12365	1.62485	0.479379	10.17
416	R.ISS@VPGTSR.V	BSN_MOUSE	O88737	Bsn Kiaa0434	5	12434	8509	12040	11042	14128	1.14468	0.480395	9.1529
201	R.SSPEDVVVT@NSSNR.T	ANK2_MOUSE	Q8C8R3	Ank2 AnkB	5	16195	15011	18508	15134	15840	0.934566	0.48106	7.0369
707	R.DTASLST@TPSESPR.A	GEPH_MOUSE	Q8BUV3	Gphn	5	14876	11898	19014	11164	14625	0.844839	0.482111	20.409
36	K.GSLPPAS@SPTSPALPR.S	SHAN1_MOUSE	D3YZU1	Shank1	5	12420	11063	15390	8024	13640	0.835953	0.483362	32.273
236	K.GAAAM#IPGPQTVAT@EIR.S	E41L1_MOUSE	Q9Z2H5	Epb41l1 Epb4 Epb4.1l1 Kiaa0338	5	81378	65911	17563	88594	63513	1.38403	0.484253	25.687
682	R.DTASLST@TPSESPR.A	GEPH_MOUSE	Q8BUV3	Gphn	5	37203	3303	21116	24092	38922	1.53388	0.48472	20.409
94	K.VM#S@VVQTK.P	HCFC1_MOUSE	Q61191	Hcfc1	5	273307	240260	321707	280842	333082	1.1025	0.488186	86.345
592	R.GLGLPGPNPSPM#S@R.A	CTF8A_MOUSE	P0CG14	Derpc	5	3715	4709	4827	4868	4690	1.08196	0.488815	28.223
680	R.QLLPST@ATVR.A	BSN_MOUSE	O88737	Bsn Kiaa0434	5	944099	765030	864479	839634	761601	0.933263	0.489678	28.697
166	K.DVPIVHT@ETK.T	41_MOUSE	P48193	Epb41 Epb4.1 Kiaa4056	5	9599	8658	12932	10466	13477	1.15151	0.491446	47.925
120	R.GDAVGFQEAS@LAQYS@ATTAR.E	BSN_MOUSE	O88737	Bsn Kiaa0434	5	559	437	5313	477	490	0.22991	0.49156	49.789
529	K.T@VTPASSAK.T	DPYL2_MOUSE	O08553	Dpysl2 Crmp2 Ulip2	5	27562	27467	40873	33088	18471	0.806433	0.491603	27.193
124	K.TAVT@TVPSM#GIGLVK.G	CL023_MOUSE	Q9DAM7	Tmem263	5	25924	24430	24347	30171	23567	1.07906	0.496108	38.154
211	K.T@QASSNLLALVTR.H	ULK2_MOUSE	Q9QY01	Ulk2 Kiaa0623	5	10279	7518	11344	11974	9963	1.12918	0.502655	33.658
240	R.QLLPST@ATVR.A	BSN_MOUSE	O88737	Bsn Kiaa0434	5	9300	8205	7735	7177	8482	0.930606	0.504065	28.697
325	R.SAPVPVTT@.Q	MAGD1_MOUSE	Q9QYH6	Maged1 Nrage	5	522	548	611	772	506	1.14039	0.50752	23.977
264	R.GDAVGFQEAS@LAQYS@ATTAR.E	BSN_MOUSE	O88737	Bsn Kiaa0434	5	41258	55251	58419	48561	44256	0.898646	0.508503	49.789
464	P.ST@AAASSNLSSPVTVR.S	SLAI1_MOUSE	Q68FF7	Slain1	5	6575	3513	6024	5973	6620	1.17239	0.509544	18.53
44	R.VVVT@QPNTK.Y	TAB2_MOUSE	Q99K90	Tab2 Kiaa0733 Map3k7ip2	5	73278	62890	74539	73434	54503	0.910769	0.514978	51.386
133	R.TQAPAVATT@.-	RS2_MOUSE	P25444	Rps2 Llrep3 Rps4	5	9729	6309	10603	12777	8429	1.19399	0.515353	26.985
96	K.ITST@YEVIR.N	PCLO_MOUSE	Q9QYX7	Pclo Acz	5	7451	4727	7253	6767	7970	1.13764	0.517067	20.409
683	R.TT@LTITQPR.P	TAF6_MOUSE	Q62311	Taf6 Taf2e	5	42209	28712	36609	32627	31681	0.897071	0.519196	26.311
601	R.QTT@ANEVYR.R	PCLO_MOUSE	Q9QYX7	Pclo Acz	5	354855	316228	495094	419047	461252	1.13229	0.526087	32.273
685	K.GLRS@EHREK.M	ODO2_MOUSE	Q9D2G2	Dlst	5	7686	8497	6104	7174	6312	0.907659	0.527378	1000
609	R.ASNYNVPLSS@TAQSTSAR.N	TNR6A_MOUSE	Q3UHK8	Tnrc6a Kiaa1460	5	6517	4313	6483	6262	6636	1.11748	0.527533	4.6326
198	R.GEALVPTT@QSK.L	WDFY3_MOUSE	Q6VNB8	Wdfy3	5	2631	2435	3212	2823	3149	1.08215	0.53545	32.273
610	R.TDLEIANS@K.A	P3C2A_MOUSE	Q61194	Pik3c2a Cpk	5	6277	7041	7867	7074	8005	1.06767	0.536642	92.755
480	K.GVVTS@VEPGTPTVLR.W	NCOR2_MOUSE	Q9WU42	Ncor2 Smrt	5	11320	10847	13563	12879	12457	1.06364	0.537811	32.273
660	K.LT@EAVSAFGK.K	BSN_MOUSE	O88737	Bsn Kiaa0434	5	12439	12127	11182	11047	11961	0.965425	0.53845	52.262
388	K.SKT@SEDISQASK.Y	ABLM3_MOUSE	Q69ZX8	Ablim3 Kiaa0843	5	3760	2673	2848	3382	1792	0.836225	0.540194	22.336
347	K.IGGDLTAAVT@K.T	YTHD3_MOUSE	Q8BYK6	Ythdf3	5	2592909	2058572	2291361	2697150	2279082	1.07511	0.541784	89.861
118	K.GGST@TGSQFLEQFK.T	UBP2L_MOUSE	Q80X50	Ubap2l	5	4292	4748	5715	6225	4682	1.10881	0.54667	15.267
537	K.NS@TKEEILAALEK.G	SAP_MOUSE	Q61207	Psap Sgp1	5	13455	10626	14970	18070	11796	1.14719	0.55059	68.468
76	W.GVPTT@ASTQSVPK.N	EPN2_MOUSE	Q8CHU3	Epn2	5	6805	4661	8462	4976	6299	0.84868	0.551639	20.409
271	K.TM#PTT@QSFASDPK.Y	ACK1_MOUSE	O54967	Tnk2 Ack1	5	102492	103099	126158	114196	120706	1.06211	0.55421	9.3429
215	R.QT@ETLTSNLR.M	ZBT20_MOUSE	Q8K0L9	Zbtb20 Zfp288	5	28391	26490	29852	23690	29490	0.941428	0.555462	42.885
461	K.APATT@SVLSK.A	MKL1_MOUSE	Q8K4J6	Mrtfa Bsac Mal Mkl1	5	12626	20894	15131	13757	14486	0.870784	0.556016	30.831
344	R.TGPPTT@QQPR.P	SYN1_MOUSE	O88935	Syn1 Syn-1	5	121110	127886	255971	151496	107466	0.769244	0.557105	46.197
237	R.LTDPIPTT@ETSIAPR.Q	AAK1_MOUSE	Q3UHJ0	Aak1 Kiaa1048	5	1072999	1000298	1069374	1233758	498486	0.826802	0.557495	8.2161
452	N.M#SLNLVT@SADYK.L	PCLO_MOUSE	Q9QYX7	Pclo Acz	5	158348	121151	189604	135458	143487	0.891952	0.558113	26.311
356	K.ILDSFTAAPVPM#S@T@AALK.S	SON_MOUSE	Q9QX47	Son Nrebp	5	3755	3106	11307	5230	12624	1.47408	0.558517	7.5326
354	R.RPLGNFTPPPT@YAETLSTAPVASR.V	SYNPO_MOUSE	Q8CC35	Synpo Kiaa1029	5	2797	3098	4668	4881	3375	1.17239	0.562803	9.7431
656	R.ANAT@LLLGPLR.A	NCAN_MOUSE	P55066	Ncan Cspg3	5	6729	7713	8941	6486	7849	0.919578	0.56406	1000
446	R.QVTAIKPATPSPATTT@F.S	ZFR_MOUSE	O88532	Zfr	5	4240	3282	4709	4139	3179	0.897474	0.565687	9.3997
511	K.LFIGGLNVQTS@ESGLR.G	ROA0_MOUSE	Q9CX86	Hnrnpa0 Hnrpa0	5	4812	4853	5632	5247	4327	0.938812	0.566546	12.237
495	R.T@ISNLEGSPSR.S	ERC2_MOUSE	Q6PH08	Erc2 Cast1 D14Ertd171e Kiaa0378	4		8275	5634	6548	5404	0.8593	0.566682	16.508
526	N.IVVS@SAGLSPIR.V	CTND2_MOUSE	O35927	Ctnnd2 Catnd2 Nprap	5	16292	14023	16165	12655	16232	0.93224	0.566972	16.912
92	R.ILPQPQGAPVS@TTVAK.A	RIMB2_MOUSE	Q80U40	Rimbp2 Kiaa0318 Rbp2	5	2668	2767	2989	2809	2628	0.968127	0.567749	24.242
466	K.EYQPHVIVS@TTGPNPFNTLTDR.E	ADDA_MOUSE	Q9QYC0	Add1	5	3709	1632	3882	2976	4581	1.22905	0.570405	8.2967
255	K.IT@GGSSVPK.L	EMSY_MOUSE	Q8BMB0	Emsy	5	12951	10180	16863	15657	14224	1.12071	0.574087	56.472
401	R.EEPFST@TAPAVIK.E	BSN_MOUSE	O88737	Bsn Kiaa0434	5	275955	314450	312244	262789	309416	0.950876	0.577015	9.7444
365	R.FSQGQQLVT@K.L	CLOCK_MOUSE	O08785	Clock	5	9574	9993	10772	10117	10743	1.03135	0.578025	114.93
6	K.QT@AASAGLVDAPAPSAASR.K	SYN2_MOUSE	Q64332	Syn2	5	15060	16814	27472	21915	9018	0.781847	0.578129	34.905
321	Y.SAPVS@SSLSVR.R	NFL_MOUSE	P08551	Nefl Nf68 Nfl	5	29438	42686	43163	29905	38679	0.892347	0.578693	13.448
379	R.PLGNFTPPPT@YAETLSTAPVASR.V	SYNPO_MOUSE	Q8CC35	Synpo Kiaa1029	4	1312	1035		1233	1299	1.07882	0.582548	4.61
192	K.TAVT@TVPSM#GIGLVK.G	CL023_MOUSE	Q9DAM7	Tmem263	5	45100	39660	53394	46849	51967	1.07289	0.584567	38.154
242	K.IQTTATT@QAVQGR.S	NBEA_MOUSE	Q9EPN1	Nbea Lyst2	5	4118	2666	4983	2939	3779	0.856378	0.586355	26.311
521	H.LAASTPVT@AASDQK.Q	IF4G3_MOUSE	Q80XI3	Eif4g3	5	19890	16681	22519	12629	21849	0.875224	0.588453	10.625
432	K.PAVPEIPVT@T@QK.T	PCLO_MOUSE	Q9QYX7	Pclo Acz	5	781748	730135	1046828	1002533	867230	1.09612	0.589992	1000
154	F.AAPSPAST@ASPAK.A	AP180_MOUSE	Q61548	Snap91	5	27152	16105	29834	16804	24548	0.848641	0.590673	32.273
232	Q.AQVT@TAPPLK.T	PCLO_MOUSE	Q9QYX7	Pclo Acz	5	10061	8286	10099	9079	11203	1.0695	0.593178	18.233
323	K.SPGSVAVS@NGVIK.H	S23IP_MOUSE	Q6NZC7	Sec23ip	5	3517	4080	3697	4022	2978	0.929697	0.593248	19.477
298	L.NLVT@SADYK.L	PCLO_MOUSE	Q9QYX7	Pclo Acz	5	11229	9346	10768	9974	10062	0.958874	0.598619	26.311
670	K.EPAKT@QPM#VATTTTVAEK.Y	MECP2_MOUSE	Q9Z2D6	Mecp2	5	3666	3415	5577	5314	4257	1.13418	0.598766	41.542
513	K.EVGMTFSQGPGSPATT@ASPTR.G	BSN_MOUSE	O88737	Bsn Kiaa0434	4	2103	2183		2245	1701	0.920672	0.599382	0.00024941
370	P.VCSFNGSTPIT@K.S	RTN3_MOUSE	Q9ES97	Rtn3	5	42023	33779	50333	44539	46735	1.08543	0.604283	9.8695
186	K.YTT@NAPGGFR.V	SYNPO_MOUSE	Q8CC35	Synpo Kiaa1029	5	221726	235171	258606	231837	266871	1.04551	0.609255	32.273
554	K.IQTTATT@QAVQGR.S	NBEA_MOUSE	Q9EPN1	Nbea Lyst2	5	11854	10792	15220	10888	12320	0.919347	0.611953	26.311
276	R.RLPSGPSLPSSS@SSS.S	SYN2_MOUSE	Q64332	Syn2	5	1282	992	1467	1117	1690	1.1255	0.613158	20.409
35	K.S@VT@DTALPGQSSGPFYSPR.D	BSN_MOUSE	O88737	Bsn Kiaa0434	5	726466	108123	211318	471604	503160	1.39797	0.613784	8.4647
577	R.GLTTLTPVS@ESSK.V	SC6A8_MOUSE	Q8VBW1	Slc6a8 Crt	5	10016	9901	10921	7507	11386	0.91898	0.618439	41.53
150	K.VTSTITITPVT@TSSTR.G	FLIP1_MOUSE	Q9CS72	Filip1	5	11160	8106	8151	8763	8043	0.919466	0.619064	7.971
117	R.GGLPVS@QSQEIFSSLQPFR.S	PRC2B_MOUSE	Q7TPM1	Prrc2b Bat2l Bat2l1 Kiaa0515	5	3921	3183	3944	3701	3270	0.946461	0.622412	16.757
692	R.ESVPETS@R.S	S12A6_MOUSE	Q924N4	Slc12a6 Kcc3	5	19130	5081	19518	19054	16844	1.23138	0.62353	20.628
70	K.ADTTTPTT@SAITASR.S	BRD3_MOUSE	Q8K2F0	Brd3 Fsrg2	5	817	905	987	879	1014	1.04817	0.628161	11.095
291	R.LVTPVT@VSAVK.P	HCFC1_MOUSE	Q61191	Hcfc1	5	9004	8722	10901	9516	10615	1.05483	0.628333	5.1668
567	K.STT@TSDPPNICK.V	PRC2C_MOUSE	Q3TLH4	Prrc2c Bat2d Bat2d1 Bat2l2 Kiaa1096	5	25195	29410	28646	26485	27196	0.967214	0.628619	14.04
502	K.IGVFPGNYVAPVT@R.A	SH3R1_MOUSE	Q69ZI1	Sh3rf1 Kiaa1494 Posh Posh1 Sh3md2	5	85779	53112	109456	88233	100459	1.13969	0.629147	1000
135	K.EVVKPVPITS@PAVSK.V	PDLI5_MOUSE	Q8CI51	Pdlim5 Enh	5	167782	173386	209445	178339	170402	0.950053	0.6293	0
523	R.ATPTT@APGTSPR.A	AGAP3_MOUSE	Q8VHH5	Agap3 Centg3	5	34188	20056	43622	27657	28149	0.855343	0.630575	7.3128
522	R.GGSPLTT@TQGGSPTK.L	CTND2_MOUSE	O35927	Ctnnd2 Catnd2 Nprap	5	17043	10656	17679	14148	12996	0.897263	0.63224	18.233
172	R.ASYVAPLT@AQPATYR.A	RBM14_MOUSE	Q8C2Q3	Rbm14	5	4536	3334	4727	4325	4684	1.07276	0.634039	21.684
317	R.GDAVGFQEAS@LAQYS@ATTAR.E	BSN_MOUSE	O88737	Bsn Kiaa0434	5	45290	55478	75820	54636	78479	1.13073	0.634671	49.789
122	K.VT@SYASLFAQALPR.D	GCP3_MOUSE	P58854	Tubgcp3 Gcp3	5	4128	3155	3968	3625	4374	1.06644	0.638681	32.273
606	R.SITSPTT@LYDR.Y	RBL2_MOUSE	Q64700	Rbl2	5	2869	2346	2883	2794	2842	1.04396	0.639885	22.848
128	R.VST@GEVM#DYSS@K.T	PCLO_MOUSE	Q9QYX7	Pclo Acz	5	5989	4357	10541	8502	7904	1.1782	0.640773	0.64448
265	R.S@GSFCETVLENAGSR.P	AGRIN_MOUSE	A2ASQ1	Agrn Agrin	5	3379	1885	3567	3749	2914	1.13175	0.64255	18.327
22	S.ASQATPVT@QGQGR.Q	SYN1_MOUSE	O88935	Syn1 Syn-1	5	35465	17576	33543	24012	26153	0.869069	0.643208	36.014
247	K.LGAQTPVT@ISANQIILNK.V	LIN54_MOUSE	Q571G4	Lin54 Kiaa2037	5	3536	3076	3523	4537	2868	1.09595	0.65317	8.2147
545	N.IVIQTEPPVPVS@VNSNVTR.V	RBM27_MOUSE	Q5SFM8	Rbm27 Kiaa1311	4	1333		1101	727	1358	0.856615	0.655412	8.0046
644	K.DLFFVT@R.S	DAB2P_MOUSE	Q3UHC7	Dab2ip Kiaa1743	5	18194	17951	20743	18797	20412	1.03385	0.655493	1000
307	K.PGTT@VASGVTAR.G	TB10B_MOUSE	Q8BHL3	Tbc1d10b	5	39204	23673	38104	35813	37921	1.09527	0.655986	36.046
245	R.TVVT@M#DESTSNVVTK.I	PCLO_MOUSE	Q9QYX7	Pclo Acz	5	959621	855406	1345497	1020712	895772	0.909573	0.663315	62.113
500	R.EEPFST@TAPAVIK.E	BSN_MOUSE	O88737	Bsn Kiaa0434	5	710357	683681	875861	710741	727726	0.950571	0.663829	9.7444
635	N.M#SLNLVT@SADYK.L	PCLO_MOUSE	Q9QYX7	Pclo Acz	5	18165	14307	17133	16521	18084	1.04642	0.663985	26.311
18	K.IVASPPST@LPQGTK.V	CTTB2_MOUSE	B9EJA2	Cttnbp2 Kiaa1758	5	47986	41253	61275	47058	46036	0.927761	0.666166	9.3587
221	N.LVT@SADYK.L	PCLO_MOUSE	Q9QYX7	Pclo Acz	5	288688	217185	309479	222970	280846	0.926868	0.668634	32.273
737	K.PAVPEIPVT@T@QK.T	PCLO_MOUSE	Q9QYX7	Pclo Acz	5	54036	49524	65767	65640	54305	1.06254	0.671694	1000
557	K.TTGPYPET@R.Q	PCLO_MOUSE	Q9QYX7	Pclo Acz	5	693741	527111	755543	678154	723169	1.06354	0.672358	47.845
479	R.SPEVMST@VSGTR.S	SHAN2_MOUSE	Q80Z38	Shank2 Cortbp1 Kiaa1022	5	78099	72381	80358	73514	77250	0.979674	0.673835	20.409
595	K.TQDQDVPVT@GYGQVVLR.S	SKT_MOUSE	A2AQ25	Skt Etl4 Kiaa1217	5	2367	2296	3671	2028	2916	0.889849	0.676798	57.962
34	K.CS@ACEGLALTPDTR.Y	DLGP2_MOUSE	Q8BJ42	Dlgap2 Dap2	5	2684	2710	4916	1715	3993	0.830456	0.679371	54.851
636	K.EAPPAS@TVSGIR.P	OXR1_MOUSE	Q4KMM3	Oxr1 C7 Gm1238	5	2147	1488	3277	2645	2576	1.13303	0.680557	17.006
607	C.SYTTAVCS@PPIQSPLATR.T	HCN1_MOUSE	O88704	Hcn1 Bcng1 Hac2	5	3441	2044	3262	1803	3306	0.876129	0.681106	16.426
326	K.T@NSLSLIR.T	F126B_MOUSE	Q8C729	Fam126b D1Ertd53e	5	62974	49862	61248	56993	64504	1.04688	0.681175	38.03
549	R.AGLNCST@ETM#PIK.I	IF2A_MOUSE	Q6ZWX6	Eif2s1 Eif2a	5	3573	3524	4330	4481	3569	1.05671	0.682324	0
268	R.ATAEFSTQTPSLT@LSSDIPR.S	BSN_MOUSE	O88737	Bsn Kiaa0434	5	1285	976	1492	1284	1395	1.07074	0.685081	8.2779
583	K.T@VAVTPGTTT@LPATVK.V	HCFC1_MOUSE	Q61191	Hcfc1	5	416903	122325	296358	444132	233056	1.21565	0.687674	29.151
499	K.VT@SSIPVFDLQDGGR.K	POGZ_MOUSE	Q8BZH4	Pogz Kiaa0461	5	8510	6718	8813	8626	8141	1.04615	0.697187	8.6425
469	Q.YGPAAS@QATAVR.Q	BSN_MOUSE	O88737	Bsn Kiaa0434	5	425241	376889	473082	395573	499158	1.05245	0.700659	65.525
170	K.KEPVLVQTT@DSSPSR.P	NU214_MOUSE	Q80U93	Nup214 Kiaa0023	5	7278	7853	6909	4982	8558	0.921506	0.70396	10.215
121	R.LIQNLGPVKT@QA.-	INPP_MOUSE	P49442	Inpp1	5	20414	22238	24098	23759	22000	1.02829	0.706855	1000
54	K.LHSSPVSS@TLTSK.E	BSN_MOUSE	O88737	Bsn Kiaa0434	5	5220	3734	5471	4720	4308	0.938787	0.708769	19.225
53	R.PYVS@GGVTAVPLTSLTR.V	BSN_MOUSE	O88737	Bsn Kiaa0434	5	7031	5141	7001	6565	6887	1.05242	0.708912	19.03
476	K.T@VPATPPR.T	SGIP1_MOUSE	Q8VD37	Sgip1	5	143211	109673	152166	125637	130622	0.94899	0.709347	52.233
333	F.STQTPSLT@LSSDIPR.S	BSN_MOUSE	O88737	Bsn Kiaa0434	5	7631	7055	9613	8089	8956	1.0522	0.714417	20.167
642	R.SVQCVCTS@SALPSGK.A	NCOR1_MOUSE	Q60974	Ncor1 Rxrip13	5	2871	3098	5805	3746	3110	0.87345	0.715486	13.667
72	K.CACLAGYT@GQR.C	PAMR1_MOUSE	Q8BU25	Pamr1 Ramp	5	61470	39788	54882	52291	58699	1.06625	0.715983	1000
335	R.S@VSLTGAPESVQK.A	FUBP2_MOUSE	Q3U0V1	Khsrp Fubp2	5	1854	3302	2427	2271	3313	1.10458	0.718784	38.03
177	K.IS@LPETGLAPTPSSQTK.E	PCLO_MOUSE	Q9QYX7	Pclo Acz	5	5457	4661	5576	4415	5593	0.956544	0.718856	53.467
468	A.ASSLGTPVT@M#DSK.T	PCLO_MOUSE	Q9QYX7	Pclo Acz	5	4868	3908	4706	4518	4774	1.03382	0.725876	29.673
222	K.EGVVHGVT@TVAEK.T	SYUA_MOUSE	O55042	Snca Syn	5	6973	8363	10012	7488	10669	1.07446	0.726896	20.75
104	R.VGQAEDSTKPVS@K.A	NU214_MOUSE	Q80U93	Nup214 Kiaa0023	5	48652	28105	54523	52340	43500	1.09506	0.72701	41.675
508	R.T@VVTMDESTSNVVTK.I	PCLO_MOUSE	Q9QYX7	Pclo Acz	5	15358	14182	17089	13846	16174	0.965708	0.727511	7.6431
251	R.GLQITTT@AAQIAK.V	APC_MOUSE	Q61315	Apc	5	9520	7038	9871	8328	8411	0.950036	0.72774	45.01
565	K.GTTT@NATATSTSTASTAVADAQK.R	S30BP_MOUSE	Q02614	Sap30bp Hcngp	5	16035	13024	14920	14145	14318	0.970793	0.731429	6.4512
587	K.APVTVT@SLPASVR.M	HCFC1_MOUSE	Q61191	Hcfc1	5	4425	5633	5614	3837	5919	0.933767	0.735047	27.152
594	R.T@SSESIYSR.P	ABLM1_MOUSE	Q8K4G5	Ablim1 Ablim Kiaa0059	5	3738	1215	3848	1914	3101	0.854732	0.744989	18.53
703	R.GLAGPTTVPAT@K.A	BSN_MOUSE	O88737	Bsn Kiaa0434	5	8599875	8790673	11658038	9423838	10900124	1.04948	0.75315	32.941
346	K.QSFTT@VADTPENLR.L	LNEBL_MOUSE	Q9DC07	Nebl Lnebl	5	9359	8435	11775	9313	9515	0.955122	0.753878	22.848
8	K.S@VT@DTALPGQSSGPFYSPR.D	BSN_MOUSE	O88737	Bsn Kiaa0434	4		2750	9003	2605	6522	0.776568	0.755952	8.4647
195	R.SQEVT@DFLAPLQTSSR.L	PCLO_MOUSE	Q9QYX7	Pclo Acz	5	4257	5079	3926	4183	4354	0.965578	0.756016	38.583
212	R.SSASFSTT@AVSAR.Y	STXB1_MOUSE	O08599	Stxbp1	5	6006	4237	6520	5328	5240	0.945654	0.756299	18.53
425	H.VIVST@TGPNPFNTLTDR.E	ADDA_MOUSE	Q9QYC0	Add1	5	2289	1845	2669	2439	1838	0.94304	0.756537	5.4694
673	K.VPTT@ITLTLR.G	KANL3_MOUSE	A2RSY1	Kansl3 Kiaa1310 Nsl3	5	19957	26342	25387	22652	23396	0.963535	0.757991	26.311
50	P.EVM#ST@VSGTR.S	SHAN2_MOUSE	Q80Z38	Shank2 Cortbp1 Kiaa1022	5	313632	144688	280795	223554	317929	1.09891	0.767947	26.311
306	K.ASPQTT@K.A	BSN_MOUSE	O88737	Bsn Kiaa0434	5	8066	9893	11794	9426	9527	0.955517	0.771749	20.409
349	K.DLNAITT@A.-	NEO1_MOUSE	P97798	Neo1 Ngn	5	25567	23959	30359	27588	23912	0.967015	0.776944	26.985
694	K.T@VEGAGNIAAATGFVK.K	SYUA_MOUSE	O55042	Snca Syn	5	5870	5503	6670	6262	6046	1.02322	0.777544	94.784
67	R.EEPFST@TAPAVIK.E	BSN_MOUSE	O88737	Bsn Kiaa0434	5	32331	31153	20163	34845	15703	0.906452	0.7842	9.7444
711	N.FTPPPT@YAETLSTAPVASR.V	SYNPO_MOUSE	Q8CC35	Synpo Kiaa1029	5	6867	5447	10984	9453	7435	1.0873	0.784831	27.059
750	R.T@LSPTPSAEGYQDVR.D	ABLM1_MOUSE	Q8K4G5	Ablim1 Ablim Kiaa0059	4	2010		3416	2100	4080	1.13896	0.785558	49.787
189	K.GSETPQT@IAPSTYTSTYLK.R	MYPT2_MOUSE	Q8BG95	Ppp1r12b Mypt2	5	2111	1640	1924	2073	1827	1.03084	0.788659	6.5046
474	R.CECVPGYS@GK.L	SLIT3_MOUSE	Q9WVB4	Slit3	5	18899	13372	17022	18330	15871	1.04075	0.788755	1000
505	K.STT@TSDPPNICK.V	PRC2C_MOUSE	Q3TLH4	Prrc2c Bat2d Bat2d1 Bat2l2 Kiaa1096	5	5662	5690	7988	4997	7163	0.943123	0.793365	14.04
1	R.AT@SVPGPTQATAPPEVGR.V	BSN_MOUSE	O88737	Bsn Kiaa0434	4		6865	4185	3534	6355	0.894932	0.793561	6.7745
751	K.AALTQQHPPVT@NGDTVK.G	ATF2_MOUSE	P16951	Atf2	5	3941	3298	3263	2569	4073	0.948676	0.793613	17.327
657	K.EVVKPVPITS@PAVSK.V	PDLI5_MOUSE	Q8CI51	Pdlim5 Enh	5	3387	3231	4157	3107	4420	1.04784	0.797511	0
129	K.VATT@SVITIVK.S	MAFK_MOUSE	Q61827	Mafk Nfe2u	5	52464	46534	49686	48166	52490	1.01547	0.797545	28.857
586	K.TSEDIS@QASK.Y	ABLM3_MOUSE	Q69ZX8	Ablim3 Kiaa0843	5	4366	4334	6886	6126	4925	1.06355	0.797746	30.097
287	R.IQPEEKPVEVSPAVT@R.G	SPG20_MOUSE	Q8R1X6	Spart Kiaa0610 Spg20	5	22071	22251	22544	23509	20416	0.985366	0.79792	6.5265
506	R.AIT@DGQAGFGNDTLSK.V	YTHD3_MOUSE	Q8BYK6	Ythdf3	5	2878	2167	3507	3123	2862	1.04975	0.798647	104.47
14	K.IS@LPETGLAPTPSSQTK.E	PCLO_MOUSE	Q9QYX7	Pclo Acz	5	500	709	566	558	582	0.96338	0.804399	53.467
217	K.EPVLVQTT@DSSPSR.P	NU214_MOUSE	Q80U93	Nup214 Kiaa0023	5	50877	37499	64898	54727	41323	0.939983	0.804859	9.3998
322	R.EEVASTVS@SSYR.N	MAP6_MOUSE	Q7TSJ2	Map6 Mtap6	5	35440	37702	48857	25459	50143	0.92954	0.805226	19.854
350	K.TIPM#SAIIT@QAGATGVTSSPGIK.S	HCFC1_MOUSE	Q61191	Hcfc1	4	1139		15194	1115	10603	0.717443	0.81103	8.785
230	K.T@QDQISNIK.Y	LASP1_MOUSE	Q61792	Lasp1 Mln50	5	3013	1879	2383	2803	2284	1.04887	0.815537	55.496
667	R.VLTT@TALSTVSSGAQR.V	CLAP2_MOUSE	Q8BRT1	Clasp2 Kiaa0627	5	38367	33226	36888	36849	36476	1.01389	0.815958	22.848
426	I.GGDLTAAVT@K.T	YTHD3_MOUSE	Q8BYK6	Ythdf3	5	44197	27091	54517	42288	36236	0.936258	0.816666	48.383
734	R.AASDPLLS@SVSPAVSK.A	TFE3_MOUSE	Q64092	Tfe3 Tcfe3	5	3204	2941	4666	4109	3465	1.05087	0.818674	0
510	R.ATAEFSTQTPSLT@LSSDIPR.S	BSN_MOUSE	O88737	Bsn Kiaa0434	5	5866	58489	123892	106158	43869	1.19545	0.821398	8.2779
161	K.NQSPVVPAST@K.D	MAP6_MOUSE	Q7TSJ2	Map6 Mtap6	5	92580	93316	134916	102269	120926	1.04358	0.825241	32.273
494	R.M#SDQNIIPSVT@R.S	PERQ2_MOUSE	Q6Y7W8	Gigyf2 Kiaa0642 Perq2 Tnrc15	5	5915	5020	4460	4838	5159	0.97405	0.827337	15.394
408	R.SSPIFQTT@K.S	NFAT5_MOUSE	Q9WV30	Nfat5	5	4975	4474	5045	4422	5450	1.02166	0.830288	15.728
632	K.YEAPQTT@DGLAGALDAR.Q	TOM1_MOUSE	O88746	Tom1	5	2121	1343	1796	1300	2022	0.947338	0.830853	9.3998
163	R.GAAQNIIPAS@TGAAK.A	G3P_MOUSE	P16858	Gapdh Gapd	5	61563	49283	52105	55499	55353	1.02042	0.83195	32.273
147	R.GDAVGFQEAS@LAQYS@ATTAR.E	BSN_MOUSE	O88737	Bsn Kiaa0434	5	5251	9256	10241	10574	7001	1.06524	0.835486	49.789
316	K.T@TETLTDSPSSAAATSK.P	PCLO_MOUSE	Q9QYX7	Pclo Acz	5	399628	374924	558132	387862	464807	0.95972	0.836288	7.706
712	K.QVEQAVQT@APYR.G	BSN_MOUSE	O88737	Bsn Kiaa0434	5	35474	34204	47508	36619	39126	0.969548	0.844078	1000
20	K.NQSPVVPAST@KDQSFPTPAPR.K	MAP6_MOUSE	Q7TSJ2	Map6 Mtap6	5	6612	11941	18239	12152	14231	1.07563	0.846785	32.2
65	K.TAVT@TVPSM#GIGLVK.G	CL023_MOUSE	Q9DAM7	Tmem263	5	71477	55490	73774	73889	63350	1.02549	0.852043	38.154
319	N.STPTS@VASVVASAESPASR.Q	P66A_MOUSE	Q8CHY6	Gatad2a	5	4235	11904	11237	5134	15070	1.10703	0.853943	5.1377
393	K.SDQQPPVT@R.F	INP4A_MOUSE	Q9EPW0	Inpp4a	5	92389	66120	126272	91788	89270	0.95367	0.857497	65.061
51	N.AAAVT@TTTTIATVTTEDR.K	DLGP1_MOUSE	Q9D415	Dlgap1 Gkap Kiaa4162	5	8479	7212	11107	7799	9441	0.964997	0.857753	9.4418
503	R.FQVSVT@M#DDAQK.E	WNK1_MOUSE	P83741	Wnk1 Hsn2 Prkwnk1	5	21716	17366	20390	18882	20118	0.983656	0.862957	26.57
398	K.QGVT@EAAEK.T	SYUB_MOUSE	Q91ZZ3	Sncb	5	1479942	1035808	1742388	1378482	1360742	0.964937	0.863673	1000
130	L.AAPVS@FSTSTSSDSSGGR.V	BSN_MOUSE	O88737	Bsn Kiaa0434	5	14668	8743	13926	11001	12958	0.962544	0.864728	41.045
3	K.DSTPTAS@ESQR.L	BSN_MOUSE	O88737	Bsn Kiaa0434	5	70957	54736	97055	72472	70197	0.960743	0.866536	42.885
179	R.SLPALTQVPTT@K.V	LAR4B_MOUSE	Q6A0A2	Larp4b D13Wsu64e Kiaa0217 Larp5	5	132131	123950	154163	129885	139380	0.98453	0.8731	9.3998
231	K.AVS@SPTVSR.L	TPPP_MOUSE	Q7TQD2	Tppp	5	42757	26959	71895	44596	44208	0.940647	0.879517	32.273
649	K.VM#VS@EGQSAAQSNAR.P	NCOA6_MOUSE	Q9JL19	Ncoa6 Aib3 Prip Rap250 Trbp	5	4600	7097	9846	6913	8100	1.04533	0.881367	49.715
449	R.TKPTSLPIS@Q.S	PCLO_MOUSE	Q9QYX7	Pclo Acz	5	1983	1354	2164	1894	1668	0.971278	0.882596	16.807
547	R.T@AENVAIESR.V	SHAN2_MOUSE	Q80Z38	Shank2 Cortbp1 Kiaa1022	5	7144	7796	9797	7125	8979	0.976513	0.885866	98.206
470	K.IGDVTTS@AVK.T	YTHD1_MOUSE	P59326	Ythdf1	5	5002	4910	5868	4548	6200	1.02167	0.885963	54.007
299	R.ILPQPQGAPVS@TTVAK.A	RIMB2_MOUSE	Q80U40	Rimbp2 Kiaa0318 Rbp2	5	7802	994	7823	4926	5255	0.918918	0.88815	24.242
106	K.ANAT@IEVK.A	NPTN_MOUSE	P97300	Nptn Sdfr1 Sdr1	5	28169	17885	29963	24018	25302	0.973203	0.898182	1000
112	K.DSVS@AAEVGTGQYATTK.G	E41L3_MOUSE	Q9WV92	Epb41l3 Dal1 Epb4.1l3 Kiaa0987	5	9783	8518	11816	11142	9300	1.01813	0.905958	4.0818
203	R.EEPFST@TAPAVIK.E	BSN_MOUSE	O88737	Bsn Kiaa0434	5	2812626	2351023	3842608	3505399	2321464	0.970469	0.90981	9.7444
324	R.ASTVAVT@K.E	GOGA3_MOUSE	P55937	Golga3 Mea2	5	10141	7626	12444	10693	9892	1.02206	0.9106	64.564
611	F.IAVAGT@EGPGQPR.E	BSN_MOUSE	O88737	Bsn Kiaa0434	5	214317	146729	256043	194335	227335	1.02498	0.912262	1000
208	K.APVTVT@SLPASVR.M	HCFC1_MOUSE	Q61191	Hcfc1	5	9112	10344	12167	11030	9756	0.98596	0.912545	27.152
26	K.GQPTM#TT@VGSAAVLAGTIK.T	EP400_MOUSE	Q8CHI8	Ep400 Kiaa1498	5	11445	9920	16026	10161	15499	1.02939	0.913211	7.8088
596	R.AM#STTSVT@SSQPGK.L	DBNL_MOUSE	Q62418	Dbnl Abp1 Sh3p7	5	3777	3165	4042	3829	3406	0.988028	0.913294	27.947
704	P.FPAT@CEAPSR.G	BSN_MOUSE	O88737	Bsn Kiaa0434	4		1997	2183	1703	2584	1.0256	0.916267	40.105
114	K.TLTTAAVS@TAQPILSK.L	PLIN3_MOUSE	Q9DBG5	Plin3 M6prbp1 Tip47	5	6050	5638	7274	5553	7286	1.01564	0.91995	32.273
62	R.VEST@SVGSISPGGAK.L	E41L3_MOUSE	Q9WV92	Epb41l3 Dal1 Epb4.1l3 Kiaa0987	5	75695	61015	85733	73069	77240	1.01358	0.921424	8.2161
581	K.CEDLTT@GK.H	ATRN_MOUSE	Q9WU60	Atrn Mg Mgca	5	20166	13383	25704	21977	16465	0.973166	0.922848	30.831
633	K.VT@QSDLYK.K	TPD54_MOUSE	Q9CYZ2	Tpd52l2	5	17188	13628	19131	16177	17564	1.0133	0.924214	38.672
296	R.T@LPEETVVIGR.R	FBX6_MOUSE	Q9QZN4	Fbxo6 Fbs2 Fbxo6b	5	3960	6129	6792	6586	4916	1.02204	0.928231	71.03
364	R.SLAGSAPVT@IPGSLPR.S	UNKL_MOUSE	Q5FWH2	Unkl	5	2415	2656	3517	2172	3434	0.979157	0.931437	29.843
658	R.VETT@VASLK.T	TPD53_MOUSE	O54818	Tpd52l1	5	21861	15556	23769	19506	20691	0.985446	0.932654	26.311
191	R.S@TQPLTFTTATFAATK.F	TOB1_MOUSE	Q61471	Tob1 Tob Trob	5	1733	2082	2293	1741	2389	1.01424	0.933618	10.584
374	R.QVISGVGIS@TPQYSTAR.M	PCLO_MOUSE	Q9QYX7	Pclo Acz	5	131318	2281	141719	98661	95170	1.05604	0.934833	9.7318
691	R.GSPST@VSSSYK.R	NFM_MOUSE	P08553	Nefm Nef3 Nfm	5	24820	28438	29708	26217	29479	1.00697	0.937087	36.046
171	R.SAM#PFTASPAPST@R.V	PDLI1_MOUSE	O70400	Pdlim1 Clim1	4		3940	3194	3772	3290	0.989907	0.942772	5.024
101	R.GSPST@VSSSYK.R	NFM_MOUSE	P08553	Nefm Nef3 Nfm	5	99359	91622	84802	87949	96890	1.00535	0.943314	36.046
47	R.T@LPVAQAYQDNLYR.Q	TANC2_MOUSE	A2A690	Tanc2 Kiaa1148	5	1537	1094	1946	1442	1652	1.01398	0.952103	1000
200	R.LDFS@T@TETQGK.D	ATR_MOUSE	Q9JKK8	Atr Kiaa4069	5	25170	20987	21228	19709	25579	1.00812	0.952206	0
178	K.FM#GSSLGSGLGTLGNT@IR.S	PCLO_MOUSE	Q9QYX7	Pclo Acz	5	654	636	709	561	762	0.992746	0.955674	8.7722
455	R.SCTAQQPAT@T@LPEDR.F	PCLO_MOUSE	Q9QYX7	Pclo Acz	5	292324	398281	517829	605535	218187	1.02247	0.960206	33.212
604	K.T@VAVTPGTTT@LPATVK.V	HCFC1_MOUSE	Q61191	Hcfc1	5	10501	8964	13517	10383	11793	1.00855	0.961732	29.151
580	R.SVVQATPQT@K.A	RFX1_MOUSE	P48377	Rfx1	5	6410	8491	10088	7767	9039	1.0088	0.962948	15.008
355	R.LEVLS@REVTQK.Q	TRIM7_MOUSE	Q923T7	Trim7 Gnip	5	15292	14283	22943	17032	18318	1.00965	0.965141	20.916
279	R.QTT@LYLEPK.I	PCLO_MOUSE	Q9QYX7	Pclo Acz	5	47444	39902	52132	48015	45359	1.00418	0.969645	32.273
574	K.STSTPT@SPGPR.T	ATX2L_MOUSE	Q7TQH0	Atxn2l A2lp	5	43613	41380	84167	73065	37947	0.984382	0.97087	28.697
68	R.T@QTPPLGQTPQLGLK.T	IF4G2_MOUSE	Q62448	Eif4g2 Nat1	5	12257	10326	15143	13022	11986	0.994328	0.97163	9.4211
304	K.VPTT@VEDR.V	GORS2_MOUSE	Q99JX3	Gorasp2	5	1445489	1147961	1990054	1590635	1486521	1.00703	0.975377	24.244
127	S.PEVM#ST@VSGTR.S	SHAN2_MOUSE	Q80Z38	Shank2 Cortbp1 Kiaa1022	5	6727	5739	11059	7748	7796	0.991116	0.975726	27.741
144	R.GLYDGPVCEVS@VTPK.T	DPYL2_MOUSE	O08553	Dpysl2 Crmp2 Ulip2	5	13724	10580	16207	13649	13486	1.00473	0.977689	15.41
272	R.QPVT@VADYISR.A	FXR1_MOUSE	Q61584	Fxr1 Fxr1h	5	1984	1975	2831	1760	2747	0.995655	0.986079	92.926
392	K.FIQT@TANTR.P	SBNO1_MOUSE	Q689Z5	Sbno1 Sno1	5	56824	47262	69202	54612	60718	0.998309	0.991563	22.848
377	R.FQVTT@TANK.V	WNK1_MOUSE	P83741	Wnk1 Hsn2 Prkwnk1	5	37194	29340	49181	39149	38138	1.00186	0.992919	32.273
579	R.QVTAIKPATPSPATTT@F.S	ZFR_MOUSE	O88532	Zfr	5	2027	2114	3843	2866	2469	1.00232	0.994171	9.3997
360	K.T@TETLTDSPSSAAATSK.P	PCLO_MOUSE	Q9QYX7	Pclo Acz	5	23774	23896	81771	41072	44962	0.996987	0.996173	7.706
